# Supplementary material for: A dinuclear ruthenium(ii) phototherapeutic that targets duplex and quadruplex DNA
Source: Chem Sci. 2019 Feb 18;10(12):3502–13. doi: 10.1039/c8sc05084h (PMC6430095; doi:10.1039/c8sc05084h)
Supplement: Supplementary file 2 [file SC-010-C8SC05084H-s002.cif]

# Electronic Supplementary Material (ESI) for Chemical Science.
# This journal is © The Royal Society of Chemistry 2019

####################################################################### 
# 
# This file contains crystal structure data downloaded from the 
# Cambridge Structural Database (CSD) hosted by the Cambridge 
# Crystallographic Data Centre (CCDC).
# 
# Full information about CCDC data access policies and citation 
# guidelines are available at http://www.ccdc.cam.ac.uk/access/V1 
# 
# Audit and citation data items may have been added by the CCDC. 
# Please retain this information to preserve the provenance of 
# this file and to allow appropriate attribution of the data. 
# 
#######################################################################

data_iaj641v(2)
_database_code_depnum_ccdc_archive 'CCDC 1876685'
loop_
_audit_author_name
_audit_author_address
'Craig Robertson'
;University of Sheffield
United Kingdom
;
_audit_update_record             
;
2018-11-01 deposited with the CCDC.	2019-02-15 downloaded from the CCDC.
;
_audit_creation_date             2017-09-06
_audit_creation_method           
;
Olex2 1.2
(compiled 2017.08.10 svn.r3458 for OlexSys, GUI svn.r5381)
;
_shelx_SHELXL_version_number     2014/7
_chemical_name_common            ?
_chemical_name_systematic        ?
_chemical_formula_moiety         'C64 H36 N22 Ru2, 4(Cl)'
_chemical_formula_sum            'C64 H36 Cl4 N22 Ru2'
_chemical_formula_weight         1457.09
_chemical_melting_point          ?
loop_
_atom_type_symbol
_atom_type_description
_atom_type_scat_dispersion_real
_atom_type_scat_dispersion_imag
_atom_type_scat_source
C C 0.0181 0.0091 'International Tables Vol C Tables 4.2.6.8 and 6.1.1.4'
H H 0.0000 0.0000 'International Tables Vol C Tables 4.2.6.8 and 6.1.1.4'
Cl Cl 0.3639 0.7018 'International Tables Vol C Tables 4.2.6.8 and 6.1.1.4'
N N 0.0311 0.0180 'International Tables Vol C Tables 4.2.6.8 and 6.1.1.4'
Ru Ru 0.0552 3.2960 'International Tables Vol C Tables 4.2.6.8 and 6.1.1.4'

_shelx_space_group_comment       
;
The symmetry employed for this shelxl refinement is uniquely defined
by the following loop, which should always be used as a source of
symmetry information in preference to the above space-group names.
They are only intended as comments.
;
_space_group_crystal_system      triclinic
_space_group_IT_number           2
_space_group_name_H-M_alt        'P -1'
_space_group_name_Hall           '-P 1'
loop_
_space_group_symop_operation_xyz
'x, y, z'
'-x, -y, -z'

_cell_length_a                   12.9007(13)
_cell_length_b                   14.8064(14)
_cell_length_c                   18.5391(16)
_cell_angle_alpha                89.440(6)
_cell_angle_beta                 81.175(5)
_cell_angle_gamma                87.749(6)
_cell_volume                     3496.6(6)
_cell_formula_units_Z            2
_cell_measurement_reflns_used    9966
_cell_measurement_temperature    100
_cell_measurement_theta_max      66.67
_cell_measurement_theta_min      2.41
_shelx_estimated_absorpt_T_max   0.901
_shelx_estimated_absorpt_T_min   0.430
_exptl_absorpt_coefficient_mu    5.351
_exptl_absorpt_correction_T_max  0.7528
_exptl_absorpt_correction_T_min  0.4748
_exptl_absorpt_correction_type   multi-scan
_exptl_absorpt_process_details   
'SADABS-2014/5 (Bruker,2014/5) was used for absorption correction. wR2(int) was 0.1234 before and 0.0877 after correction. The Ratio of minimum to maximum transmission is 0.6307. The \l/2 correction factor is Not present.'
_exptl_absorpt_special_details   ?
_exptl_crystal_colour            orange
_exptl_crystal_colour_primary    orange
_exptl_crystal_density_diffrn    1.384
_exptl_crystal_density_meas      ?
_exptl_crystal_density_method    ?
_exptl_crystal_description       block
_exptl_crystal_F_000             1460
_exptl_crystal_size_max          0.19
_exptl_crystal_size_mid          0.09
_exptl_crystal_size_min          0.02
_exptl_transmission_factor_max   ?
_exptl_transmission_factor_min   ?
_diffrn_reflns_av_R_equivalents  0.1466
_diffrn_reflns_av_unetI/netI     0.1128
_diffrn_reflns_Laue_measured_fraction_full 0.982
_diffrn_reflns_Laue_measured_fraction_max 0.982
_diffrn_reflns_limit_h_max       14
_diffrn_reflns_limit_h_min       -15
_diffrn_reflns_limit_k_max       17
_diffrn_reflns_limit_k_min       -17
_diffrn_reflns_limit_l_max       22
_diffrn_reflns_limit_l_min       -22
_diffrn_reflns_number            47487
_diffrn_reflns_point_group_measured_fraction_full 0.982
_diffrn_reflns_point_group_measured_fraction_max 0.982
_diffrn_reflns_theta_full        66.802
_diffrn_reflns_theta_max         66.802
_diffrn_reflns_theta_min         2.987
_diffrn_ambient_temperature      99.99
_diffrn_detector_area_resol_mean ?
_diffrn_measured_fraction_theta_full 0.982
_diffrn_measured_fraction_theta_max 0.982
_diffrn_measurement_device_type  'Bruker Venture Photon 100'
_diffrn_measurement_method       '\f and \w scans'
_diffrn_radiation_type           CuK\a
_diffrn_radiation_wavelength     1.54178
_diffrn_source                   ?
_diffrn_standards_number         0
_reflns_Friedel_coverage         0.000
_reflns_Friedel_fraction_full    .
_reflns_Friedel_fraction_max     .
_reflns_number_gt                7793
_reflns_number_total             12184
_reflns_special_details          
;
 Reflections were merged by SHELXL according to the crystal
 class for the calculation of statistics and refinement.
 
 Structure factors included contributions from the .fab file.
 
 _reflns_Friedel_fraction is defined as the number of unique
 Friedel pairs measured divided by the number that would be
 possible theoretically, ignoring centric projections and
 systematic absences.
;
_reflns_threshold_expression     'I > 2\s(I)'
_computing_cell_refinement       'SAINT v8.37A (Bruker, 2015)'
_computing_data_collection       ?
_computing_data_reduction        'SAINT v8.37A (Bruker, 2015)'
_computing_molecular_graphics    'Olex2 (Dolomanov et al., 2009)'
_computing_publication_material  'Olex2 (Dolomanov et al., 2009)'
_computing_structure_refinement  'XL (Sheldrick, 2008)'
_computing_structure_solution    'XT (Sheldrick, 2015)'
_refine_diff_density_max         1.486
_refine_diff_density_min         -1.730
_refine_diff_density_rms         0.153
_refine_ls_extinction_coef       .
_refine_ls_extinction_method     none
_refine_ls_goodness_of_fit_ref   1.042
_refine_ls_hydrogen_treatment    constr
_refine_ls_matrix_type           full
_refine_ls_number_parameters     843
_refine_ls_number_reflns         12184
_refine_ls_number_restraints     124
_refine_ls_R_factor_all          0.1383
_refine_ls_R_factor_gt           0.0927
_refine_ls_restrained_S_all      1.038
_refine_ls_shift/su_max          0.000
_refine_ls_shift/su_mean         0.000
_refine_ls_structure_factor_coef Fsqd
_refine_ls_weighting_details     
'w=1/[\s^2^(Fo^2^)+(0.1190P)^2^+20.8430P] where P=(Fo^2^+2Fc^2^)/3'
_refine_ls_weighting_scheme      calc
_refine_ls_wR_factor_gt          0.2250
_refine_ls_wR_factor_ref         0.2553
_refine_special_details          ?
_olex2_refinement_description    
;
1. Fixed Uiso
 At 1.2 times of:
  All C(H) groups
2. Rigid bond restraints
 C55, C56, C57, C58, C59, C60, C61, C62, C63, C64
 with sigma for 1-2 distances of 0.01 and sigma for 1-3 distances of 0.01
 C1, C2, C3, C4, C5, C6, C7, C8, C9, C10
 with sigma for 1-2 distances of 0.01 and sigma for 1-3 distances of 0.01
3. Uiso/Uaniso restraints and constraints
C55 \\sim C56 \\sim C57 \\sim C58 \\sim C59 \\sim C60 \\sim C61 \\sim C62 \\sim
C63 \\sim C64: within 2A with sigma of 0.04 and sigma for terminal atoms of 0.08
C1 \\sim C2 \\sim C3 \\sim C4 \\sim C5 \\sim C6 \\sim C7 \\sim C8 \\sim C9
\\sim C10: within 2A with sigma of 0.04 and sigma for terminal atoms of 0.08
Uanis(N4) = Uanis(N3)
4.a Aromatic/amide H refined with riding coordinates:
 C1(H1), C2(H2), C4(H4), C5(H5), C7(H7), C8(H8), C11(H11), C12(H12), C14(H14),
 C15(H15), C17(H17), C18(H18), C21(H21), C22(H22), C23(H23), C28(H28), C29(H29),
  C30(H30), C36(H36), C37(H37), C38(H38), C41(H41), C42(H42), C43(H43),
 C45(H45), C46(H46), C48(H48), C49(H49), C51(H51), C52(H52), C55(H55), C56(H56),
  C58(H58), C59(H59), C61(H61), C62(H62)
;
_atom_sites_solution_hydrogens   geom
_atom_sites_solution_primary     dual
_atom_sites_solution_secondary   ?
loop_
_atom_site_label
_atom_site_type_symbol
_atom_site_fract_x
_atom_site_fract_y
_atom_site_fract_z
_atom_site_U_iso_or_equiv
_atom_site_adp_type
_atom_site_occupancy
_atom_site_site_symmetry_order
_atom_site_calc_flag
_atom_site_refinement_flags_posn
_atom_site_refinement_flags_adp
_atom_site_refinement_flags_occupancy
_atom_site_disorder_assembly
_atom_site_disorder_group
Ru1 Ru 0.25103(6) 0.25121(5) 0.52056(4) 0.0314(2) Uani 1 1 d . . . . .
Ru2 Ru 0.72701(6) 0.23726(5) -0.13757(4) 0.0314(2) Uani 1 1 d . . . . .
N1 N 0.2341(8) 0.3890(6) 0.5215(4) 0.048(2) Uani 1 1 d . . . . .
N2 N 0.0946(7) 0.2645(7) 0.5678(4) 0.047(2) Uani 1 1 d . . . . .
N3 N 0.1875(12) 0.5763(10) 0.5379(6) 0.088(3) Uani 1 1 d . . . . .
N4 N -0.1078(11) 0.3226(11) 0.6299(6) 0.088(3) Uani 1 1 d . . . . .
N5 N 0.2984(6) 0.2471(6) 0.6216(4) 0.0336(19) Uani 1 1 d . . . . .
N6 N 0.2567(6) 0.1149(6) 0.5349(4) 0.0379(19) Uani 1 1 d . . . . .
N7 N 0.3557(7) 0.2121(9) 0.7597(5) 0.057(3) Uani 1 1 d . . . . .
N8 N 0.2618(12) -0.0676(8) 0.5858(7) 0.084(4) Uani 1 1 d . . . . .
N9 N 0.2209(6) 0.2474(5) 0.4141(4) 0.0359(19) Uani 1 1 d . . . . .
N10 N 0.4005(6) 0.2509(5) 0.4629(4) 0.0335(18) Uani 1 1 d . . . . .
N11 N 0.3900(6) 0.2676(5) 0.1658(4) 0.0263(16) Uani 1 1 d . . . . .
N12 N 0.5850(6) 0.2479(6) 0.2160(4) 0.0321(18) Uani 1 1 d . . . . .
N13 N 0.5768(6) 0.2557(5) -0.0809(4) 0.0347(19) Uani 1 1 d . . . . .
N14 N 0.7588(6) 0.2260(6) -0.0324(4) 0.0357(19) Uani 1 1 d . . . . .
N15 N 0.7629(6) 0.3714(5) -0.1431(4) 0.0366(19) Uani 1 1 d . . . . .
N16 N 0.8829(6) 0.2255(5) -0.1841(4) 0.0329(18) Uani 1 1 d . . . . .
N17 N 0.8432(8) 0.5469(6) -0.1630(6) 0.058(3) Uani 1 1 d . . . . .
N18 N 1.0944(7) 0.2403(7) -0.2476(5) 0.048(2) Uani 1 1 d . . . . .
N19 N 0.6786(6) 0.2398(5) -0.2376(4) 0.0342(19) Uani 1 1 d . . . . .
N20 N 0.7000(7) 0.1031(6) -0.1475(5) 0.044(2) Uani 1 1 d . . . . .
N21 N 0.5963(8) 0.2161(7) -0.3673(5) 0.054(3) Uani 1 1 d . . . . .
N22 N 0.6493(13) -0.0724(8) -0.1859(8) 0.094(5) Uani 1 1 d . . . . .
C1 C 0.3020(13) 0.4525(8) 0.5003(6) 0.070(4) Uani 1 1 d . U . . .
H1 H 0.3706 0.4344 0.4774 0.084 Uiso 1 1 calc R . . . .
C2 C 0.2775(14) 0.5451(8) 0.5102(6) 0.072(4) Uani 1 1 d . U . . .
H2 H 0.3311 0.5866 0.4953 0.087 Uiso 1 1 calc R . . . .
C3 C 0.1120(14) 0.5154(11) 0.5611(6) 0.079(4) Uani 1 1 d . U . . .
C4 C 0.0172(15) 0.5425(13) 0.5939(8) 0.097(5) Uani 1 1 d . U . . .
H4 H 0.0028 0.6050 0.6035 0.117 Uiso 1 1 calc R . . . .
C5 C -0.0621(13) 0.4813(12) 0.6149(7) 0.089(4) Uani 1 1 d . U . . .
H5 H -0.1315 0.5022 0.6335 0.107 Uiso 1 1 calc R . . . .
C6 C -0.0358(12) 0.3839(12) 0.6074(6) 0.080(4) Uani 1 1 d . U . . .
C7 C -0.0815(9) 0.2356(13) 0.6217(6) 0.074(5) Uani 1 1 d . U . . .
H7 H -0.1333 0.1922 0.6355 0.088 Uiso 1 1 calc R . . . .
C8 C 0.0257(8) 0.2048(10) 0.5917(5) 0.056(3) Uani 1 1 d . U . . .
H8 H 0.0447 0.1422 0.5897 0.067 Uiso 1 1 calc R . . . .
C9 C 0.0624(10) 0.3536(10) 0.5766(5) 0.057(3) Uani 1 1 d . U . . .
C10 C 0.1371(11) 0.4216(9) 0.5534(6) 0.063(3) Uani 1 1 d . U . . .
C11 C 0.3246(9) 0.3113(8) 0.6640(5) 0.046(3) Uani 1 1 d . . . . .
H11 H 0.3242 0.3723 0.6476 0.055 Uiso 1 1 calc R . . . .
C12 C 0.3530(9) 0.2909(10) 0.7327(7) 0.057(3) Uani 1 1 d . . . . .
H12 H 0.3714 0.3395 0.7607 0.068 Uiso 1 1 calc R . . . .
C13 C 0.3297(9) 0.1402(10) 0.7173(6) 0.062(4) Uani 1 1 d . . . . .
C14 C 0.3265(10) 0.0486(10) 0.7425(7) 0.067(4) Uani 1 1 d . . . . .
H14 H 0.3414 0.0346 0.7901 0.080 Uiso 1 1 calc R . . . .
C15 C 0.3022(11) -0.0191(10) 0.6992(7) 0.069(4) Uani 1 1 d . . . . .
H15 H 0.2997 -0.0795 0.7171 0.083 Uiso 1 1 calc R . . . .
C16 C 0.2809(12) -0.0006(9) 0.6285(8) 0.066(4) Uani 1 1 d . . . . .
C17 C 0.2439(14) -0.0437(9) 0.5192(8) 0.084(5) Uani 1 1 d . . . . .
H17 H 0.2314 -0.0903 0.4871 0.101 Uiso 1 1 calc R . . . .
C18 C 0.2423(10) 0.0468(8) 0.4929(7) 0.061(4) Uani 1 1 d . . . . .
H18 H 0.2306 0.0584 0.4442 0.073 Uiso 1 1 calc R . . . .
C19 C 0.2806(8) 0.0900(8) 0.6043(6) 0.047(3) Uani 1 1 d . . . . .
C20 C 0.3018(8) 0.1608(8) 0.6480(6) 0.044(3) Uani 1 1 d . . . . .
C21 C 0.1260(8) 0.2443(8) 0.3913(5) 0.041(3) Uani 1 1 d . . . . .
H21 H 0.0650 0.2386 0.4267 0.049 Uiso 1 1 calc R . . . .
C22 C 0.1153(8) 0.2490(7) 0.3198(5) 0.041(2) Uani 1 1 d . . . . .
H22 H 0.0473 0.2489 0.3062 0.049 Uiso 1 1 calc R . . . .
C23 C 0.2012(7) 0.2539(7) 0.2675(5) 0.036(2) Uani 1 1 d . . . . .
H23 H 0.1939 0.2548 0.2173 0.044 Uiso 1 1 calc R . . . .
C24 C 0.3009(7) 0.2575(6) 0.2888(5) 0.030(2) Uani 1 1 d . . . . .
C25 C 0.3049(7) 0.2539(6) 0.3625(5) 0.0273(19) Uani 1 1 d . . . . .
C26 C 0.4038(7) 0.2541(7) 0.3900(5) 0.031(2) Uani 1 1 d . . . . .
C27 C 0.4977(7) 0.2528(6) 0.3407(5) 0.029(2) Uani 1 1 d . . . . .
C28 C 0.5923(7) 0.2504(7) 0.3699(5) 0.036(2) Uani 1 1 d . . . . .
H28 H 0.6580 0.2500 0.3386 0.043 Uiso 1 1 calc R . . . .
C29 C 0.5879(8) 0.2486(7) 0.4443(5) 0.034(2) Uani 1 1 d . . . . .
H29 H 0.6505 0.2482 0.4653 0.041 Uiso 1 1 calc R . . . .
C30 C 0.4910(7) 0.2473(7) 0.4884(5) 0.038(2) Uani 1 1 d . . . . .
H30 H 0.4894 0.2437 0.5397 0.046 Uiso 1 1 calc R . . . .
C31 C 0.3971(7) 0.2606(6) 0.2369(5) 0.032(2) Uani 1 1 d . . . . .
C32 C 0.4954(6) 0.2551(6) 0.2623(5) 0.0252(19) Uani 1 1 d . . . . .
C33 C 0.5808(7) 0.2482(6) 0.1455(5) 0.029(2) Uani 1 1 d . . . . .
C34 C 0.4825(7) 0.2612(6) 0.1208(5) 0.031(2) Uani 1 1 d . . . . .
C35 C 0.4790(7) 0.2629(6) 0.0412(5) 0.031(2) Uani 1 1 d . . . . .
C36 C 0.3860(7) 0.2747(7) 0.0116(5) 0.032(2) Uani 1 1 d . . . . .
H36 H 0.3204 0.2814 0.0427 0.038 Uiso 1 1 calc R . . . .
C37 C 0.3905(8) 0.2763(7) -0.0616(5) 0.038(2) Uani 1 1 d . . . . .
H37 H 0.3277 0.2839 -0.0823 0.046 Uiso 1 1 calc R . . . .
C38 C 0.4868(8) 0.2669(8) -0.1071(5) 0.044(3) Uani 1 1 d . . . . .
H38 H 0.4883 0.2686 -0.1585 0.052 Uiso 1 1 calc R . . . .
C39 C 0.5732(7) 0.2539(6) -0.0064(5) 0.032(2) Uani 1 1 d . . . . .
C40 C 0.6708(7) 0.2391(7) 0.0197(5) 0.035(2) Uani 1 1 d . . . . .
C41 C 0.8528(8) 0.2094(8) -0.0109(5) 0.049(3) Uani 1 1 d . . . . .
H41 H 0.9141 0.2016 -0.0462 0.059 Uiso 1 1 calc R . . . .
C42 C 0.8598(8) 0.2038(9) 0.0630(6) 0.054(3) Uani 1 1 d . . . . .
H42 H 0.9263 0.1900 0.0771 0.065 Uiso 1 1 calc R . . . .
C43 C 0.7733(9) 0.2175(8) 0.1172(5) 0.047(3) Uani 1 1 d . . . . .
H43 H 0.7799 0.2153 0.1675 0.057 Uiso 1 1 calc R . . . .
C44 C 0.6771(7) 0.2347(7) 0.0942(5) 0.033(2) Uani 1 1 d . . . . .
C45 C 0.9431(8) 0.1534(7) -0.2058(5) 0.041(2) Uani 1 1 d . . . . .
H45 H 0.9150 0.0949 -0.2002 0.049 Uiso 1 1 calc R . . . .
C46 C 1.0498(9) 0.1630(7) -0.2376(5) 0.046(3) Uani 1 1 d . . . . .
H46 H 1.0908 0.1098 -0.2523 0.055 Uiso 1 1 calc R . . . .
C47 C 1.0352(9) 0.3176(7) -0.2259(5) 0.041(2) Uani 1 1 d . . . . .
C48 C 1.0722(9) 0.4051(8) -0.2331(6) 0.048(3) Uani 1 1 d . . . . .
H48 H 1.1435 0.4124 -0.2537 0.058 Uiso 1 1 calc R . . . .
C49 C 1.0135(10) 0.4782(9) -0.2130(6) 0.056(3) Uani 1 1 d . . . . .
H49 H 1.0428 0.5361 -0.2195 0.067 Uiso 1 1 calc R . . . .
C50 C 0.9061(9) 0.4706(7) -0.1816(5) 0.045(3) Uani 1 1 d . . . . .
C51 C 0.7455(10) 0.5299(8) -0.1337(7) 0.056(3) Uani 1 1 d . . . . .
H51 H 0.6992 0.5801 -0.1190 0.067 Uiso 1 1 calc R . . . .
C52 C 0.7055(9) 0.4434(8) -0.1231(6) 0.050(3) Uani 1 1 d . . . . .
H52 H 0.6348 0.4373 -0.1006 0.060 Uiso 1 1 calc R . . . .
C53 C 0.8655(8) 0.3850(7) -0.1729(5) 0.039(2) Uani 1 1 d . . . . .
C54 C 0.9285(8) 0.3078(7) -0.1955(5) 0.039(2) Uani 1 1 d . . . . .
C55 C 0.7100(12) 0.0341(8) -0.1060(7) 0.065(4) Uani 1 1 d . U . . .
H55 H 0.7366 0.0418 -0.0615 0.078 Uiso 1 1 calc R . . . .
C56 C 0.6818(16) -0.0546(9) -0.1255(10) 0.104(6) Uani 1 1 d . U . . .
H56 H 0.6875 -0.1028 -0.0919 0.125 Uiso 1 1 calc R . . . .
C57 C 0.6355(13) -0.0024(9) -0.2304(8) 0.071(4) Uani 1 1 d . U . . .
C58 C 0.5960(14) -0.0149(11) -0.2959(9) 0.088(5) Uani 1 1 d . U . . .
H58 H 0.5746 -0.0730 -0.3076 0.105 Uiso 1 1 calc R . . . .
C59 C 0.5882(12) 0.0551(9) -0.3424(7) 0.069(3) Uani 1 1 d . U . . .
H59 H 0.5654 0.0446 -0.3879 0.083 Uiso 1 1 calc R . . . .
C60 C 0.6132(9) 0.1439(9) -0.3247(6) 0.050(3) Uani 1 1 d . U . . .
C61 C 0.6228(9) 0.2939(9) -0.3460(6) 0.054(3) Uani 1 1 d . U . . .
H61 H 0.6147 0.3444 -0.3770 0.064 Uiso 1 1 calc R . . . .
C62 C 0.6617(8) 0.3097(8) -0.2825(5) 0.044(2) Uani 1 1 d . U . . .
H62 H 0.6765 0.3694 -0.2701 0.052 Uiso 1 1 calc R . . . .
C63 C 0.6501(9) 0.1587(7) -0.2587(5) 0.041(2) Uani 1 1 d . U . . .
C64 C 0.6619(9) 0.0856(7) -0.2104(6) 0.045(2) Uani 1 1 d . U . . .
Cl1 Cl -0.1408(3) 0.2737(4) 0.2830(2) 0.1093(17) Uani 1 1 d . . . . .
Cl2 Cl 0.6556(3) 0.5287(2) -0.3169(2) 0.0744(10) Uani 1 1 d . . . . .
Cl3A Cl -0.1112(7) 0.0093(5) 0.6556(6) 0.132(4) Uani 0.610(8) 1 d . . P A 1
Cl3B Cl 0.1324(7) 0.7656(6) 0.5462(5) 0.074(3) Uani 0.390(8) 1 d . . P A 2
Cl4A Cl 0.5616(5) 0.4766(4) 0.0520(4) 0.080(2) Uani 0.585(8) 1 d . . P B 1
Cl4B Cl 1.1128(7) 0.2873(9) -0.0581(6) 0.108(5) Uani 0.415(8) 1 d . . P B 2

loop_
_atom_site_aniso_label
_atom_site_aniso_U_11
_atom_site_aniso_U_22
_atom_site_aniso_U_33
_atom_site_aniso_U_23
_atom_site_aniso_U_13
_atom_site_aniso_U_12
Ru1 0.0317(4) 0.0379(5) 0.0212(4) 0.0017(3) 0.0068(3) -0.0022(3)
Ru2 0.0334(4) 0.0375(5) 0.0208(4) -0.0009(3) 0.0040(3) -0.0015(3)
N1 0.083(7) 0.037(5) 0.021(4) -0.008(4) 0.001(4) 0.006(5)
N2 0.031(5) 0.080(7) 0.025(4) 0.014(4) 0.003(4) 0.009(5)
N3 0.100(8) 0.119(9) 0.040(5) 0.003(5) -0.001(5) 0.037(7)
N4 0.100(8) 0.119(9) 0.040(5) 0.003(5) -0.001(5) 0.037(7)
N5 0.030(4) 0.048(5) 0.017(4) 0.007(3) 0.010(3) -0.001(4)
N6 0.032(5) 0.045(5) 0.036(5) -0.004(4) -0.001(4) -0.005(4)
N7 0.029(5) 0.111(10) 0.028(5) -0.005(6) 0.006(4) 0.006(5)
N8 0.135(12) 0.043(7) 0.072(8) 0.016(6) -0.005(8) -0.002(7)
N9 0.034(5) 0.036(5) 0.036(5) -0.001(4) 0.003(4) -0.007(4)
N10 0.034(5) 0.043(5) 0.021(4) 0.001(3) 0.003(3) -0.005(4)
N11 0.026(4) 0.031(4) 0.021(4) 0.002(3) -0.001(3) -0.002(3)
N12 0.026(4) 0.049(5) 0.022(4) 0.003(3) -0.005(3) -0.006(3)
N13 0.042(5) 0.040(5) 0.022(4) -0.001(3) -0.001(3) 0.001(4)
N14 0.024(4) 0.045(5) 0.034(4) 0.002(4) 0.009(3) 0.001(3)
N15 0.035(5) 0.034(5) 0.040(5) -0.005(4) -0.002(4) -0.007(4)
N16 0.038(5) 0.038(5) 0.021(4) -0.002(3) -0.001(3) 0.001(4)
N17 0.054(6) 0.043(6) 0.077(7) 0.010(5) -0.008(5) -0.007(5)
N18 0.044(5) 0.059(6) 0.036(5) 0.001(4) 0.006(4) 0.005(5)
N19 0.041(5) 0.037(5) 0.020(4) -0.001(3) 0.007(3) -0.001(4)
N20 0.062(6) 0.030(5) 0.039(5) 0.002(4) -0.006(4) -0.009(4)
N21 0.047(6) 0.071(7) 0.042(6) -0.014(5) -0.001(4) 0.001(5)
N22 0.157(14) 0.044(7) 0.089(10) 0.015(7) -0.048(10) -0.016(8)
C1 0.133(13) 0.035(6) 0.038(6) -0.009(5) 0.005(7) -0.023(7)
C2 0.140(14) 0.041(6) 0.032(6) -0.005(5) 0.001(7) -0.004(8)
C3 0.111(9) 0.088(7) 0.030(6) -0.013(6) 0.001(6) 0.058(7)
C4 0.120(12) 0.116(10) 0.044(8) 0.001(8) 0.005(8) 0.064(8)
C5 0.086(9) 0.141(12) 0.038(7) -0.017(8) -0.018(7) 0.068(7)
C6 0.068(7) 0.135(10) 0.027(6) 0.004(7) 0.013(6) 0.043(7)
C7 0.031(6) 0.168(15) 0.022(6) 0.008(7) -0.002(4) -0.019(7)
C8 0.026(5) 0.112(11) 0.027(5) 0.021(6) 0.000(4) -0.002(6)
C9 0.053(7) 0.101(8) 0.015(5) -0.001(5) -0.006(4) 0.034(5)
C10 0.080(8) 0.078(8) 0.025(5) -0.003(5) 0.000(5) 0.029(6)
C11 0.050(7) 0.060(7) 0.025(5) -0.002(5) 0.008(5) -0.013(5)
C12 0.038(7) 0.084(10) 0.045(7) -0.012(7) 0.007(5) -0.008(6)
C13 0.045(7) 0.093(10) 0.037(6) 0.019(7) 0.014(5) 0.031(7)
C14 0.059(8) 0.091(11) 0.044(7) 0.026(7) 0.005(6) 0.032(7)
C15 0.085(10) 0.076(10) 0.043(7) 0.027(7) -0.002(7) 0.010(8)
C16 0.085(10) 0.044(7) 0.062(8) 0.006(6) 0.009(7) 0.008(7)
C17 0.157(16) 0.032(7) 0.061(9) 0.003(6) -0.008(9) -0.007(8)
C18 0.082(9) 0.036(6) 0.058(8) -0.006(6) 0.013(7) -0.013(6)
C19 0.038(6) 0.059(7) 0.041(6) 0.014(5) 0.005(5) -0.005(5)
C20 0.033(6) 0.059(7) 0.034(6) 0.000(5) 0.004(4) 0.012(5)
C21 0.026(5) 0.065(7) 0.029(5) 0.004(5) 0.008(4) 0.001(5)
C22 0.023(5) 0.059(7) 0.038(6) -0.001(5) 0.002(4) -0.014(5)
C23 0.018(5) 0.051(6) 0.037(5) -0.006(5) 0.005(4) -0.012(4)
C24 0.028(5) 0.036(5) 0.025(5) -0.001(4) 0.003(4) -0.007(4)
C25 0.017(4) 0.035(5) 0.029(5) 0.004(4) -0.003(4) -0.001(4)
C26 0.028(5) 0.041(6) 0.022(5) -0.004(4) 0.001(4) -0.006(4)
C27 0.034(5) 0.030(5) 0.024(4) 0.002(4) -0.010(4) -0.005(4)
C28 0.027(5) 0.054(7) 0.027(5) 0.000(4) 0.001(4) -0.013(4)
C29 0.033(5) 0.054(6) 0.018(4) 0.004(4) -0.010(4) -0.010(4)
C30 0.024(5) 0.062(7) 0.029(5) 0.005(5) -0.004(4) -0.011(5)
C31 0.033(5) 0.032(5) 0.029(5) 0.003(4) 0.000(4) -0.004(4)
C32 0.018(4) 0.032(5) 0.025(4) 0.005(4) -0.001(3) -0.006(4)
C33 0.016(4) 0.041(6) 0.028(5) 0.003(4) 0.002(4) -0.001(4)
C34 0.035(5) 0.034(5) 0.020(4) 0.003(4) 0.003(4) 0.002(4)
C35 0.026(5) 0.037(5) 0.030(5) 0.006(4) -0.002(4) -0.004(4)
C36 0.012(4) 0.052(6) 0.031(5) -0.009(4) -0.003(4) 0.003(4)
C37 0.038(6) 0.050(6) 0.027(5) 0.004(4) -0.003(4) -0.001(5)
C38 0.042(6) 0.069(8) 0.019(5) -0.001(5) -0.005(4) 0.003(5)
C39 0.030(5) 0.035(5) 0.028(5) -0.004(4) -0.001(4) 0.000(4)
C40 0.021(5) 0.049(6) 0.030(5) -0.006(4) 0.007(4) -0.003(4)
C41 0.035(6) 0.083(9) 0.027(5) -0.005(5) 0.003(4) 0.001(6)
C42 0.023(5) 0.109(11) 0.028(5) 0.005(6) -0.001(4) 0.006(6)
C43 0.052(7) 0.076(8) 0.012(4) 0.014(5) -0.006(4) 0.011(6)
C44 0.023(5) 0.051(6) 0.023(5) 0.000(4) 0.002(4) 0.003(4)
C45 0.046(6) 0.041(6) 0.029(5) -0.006(4) 0.010(4) 0.000(5)
C46 0.058(7) 0.044(6) 0.030(5) -0.003(5) 0.008(5) 0.011(5)
C47 0.050(7) 0.051(7) 0.021(5) -0.003(4) -0.003(4) -0.005(5)
C48 0.043(6) 0.059(7) 0.039(6) 0.007(5) 0.005(5) -0.016(5)
C49 0.058(8) 0.057(8) 0.049(7) 0.003(6) 0.005(6) -0.009(6)
C50 0.067(8) 0.037(6) 0.030(5) -0.004(4) 0.002(5) -0.014(5)
C51 0.051(7) 0.044(7) 0.072(9) -0.008(6) -0.005(6) -0.004(6)
C52 0.043(7) 0.047(7) 0.056(7) 0.000(5) 0.009(5) 0.006(5)
C53 0.044(6) 0.038(6) 0.032(5) 0.003(4) 0.003(4) 0.000(5)
C54 0.053(7) 0.041(6) 0.019(5) 0.003(4) 0.006(4) -0.009(5)
C55 0.110(11) 0.040(6) 0.046(7) 0.008(5) -0.013(7) -0.014(7)
C56 0.171(17) 0.036(7) 0.111(13) 0.033(8) -0.035(13) -0.026(9)
C57 0.113(11) 0.039(6) 0.065(8) -0.007(6) -0.019(7) -0.021(7)
C58 0.122(13) 0.066(8) 0.085(10) -0.015(6) -0.043(9) -0.014(9)
C59 0.088(10) 0.065(7) 0.056(7) -0.028(5) -0.016(7) -0.001(7)
C60 0.046(7) 0.061(6) 0.045(6) -0.014(5) -0.013(5) 0.006(5)
C61 0.057(7) 0.072(9) 0.030(5) 0.013(5) -0.003(5) 0.004(6)
C62 0.049(6) 0.046(6) 0.032(5) 0.002(5) 0.003(4) 0.005(5)
C63 0.053(6) 0.038(5) 0.031(5) -0.004(4) 0.000(4) -0.007(5)
C64 0.056(7) 0.026(5) 0.052(6) -0.001(4) -0.005(5) -0.001(4)
Cl1 0.062(3) 0.187(5) 0.080(3) -0.007(3) -0.011(2) -0.009(3)
Cl2 0.080(2) 0.055(2) 0.084(2) 0.0005(17) -0.0021(19) 0.0020(17)
Cl3A 0.141(8) 0.076(5) 0.196(10) -0.063(5) -0.086(7) 0.013(5)
Cl3B 0.067(6) 0.063(6) 0.086(7) 0.001(5) 0.007(5) -0.015(4)
Cl4A 0.073(4) 0.069(4) 0.087(5) -0.032(3) 0.030(3) -0.021(3)
Cl4B 0.040(5) 0.187(13) 0.096(8) -0.034(7) -0.007(5) 0.001(6)

_geom_special_details            
;
 All esds (except the esd in the dihedral angle between two l.s. planes)
 are estimated using the full covariance matrix.  The cell esds are taken
 into account individually in the estimation of esds in distances, angles
 and torsion angles; correlations between esds in cell parameters are only
 used when they are defined by crystal symmetry.  An approximate (isotropic)
 treatment of cell esds is used for estimating esds involving l.s. planes.
;
loop_
_geom_bond_atom_site_label_1
_geom_bond_atom_site_label_2
_geom_bond_distance
_geom_bond_site_symmetry_2
_geom_bond_publ_flag
Ru1 N1 2.043(9) . ?
Ru1 N2 2.075(8) . ?
Ru1 N5 2.057(8) . ?
Ru1 N6 2.032(9) . ?
Ru1 N9 2.070(8) . ?
Ru1 N10 2.056(8) . ?
Ru2 N13 2.067(8) . ?
Ru2 N14 2.057(8) . ?
Ru2 N15 2.056(8) . ?
Ru2 N16 2.065(8) . ?
Ru2 N19 2.045(8) . ?
Ru2 N20 2.045(8) . ?
N1 C1 1.326(15) . ?
N1 C10 1.371(15) . ?
N2 C8 1.304(14) . ?
N2 C9 1.372(15) . ?
N3 C2 1.266(18) . ?
N3 C3 1.37(2) . ?
N4 C6 1.34(2) . ?
N4 C7 1.324(19) . ?
N5 C11 1.325(13) . ?
N5 C20 1.366(13) . ?
N6 C18 1.316(14) . ?
N6 C19 1.410(13) . ?
N7 C12 1.268(16) . ?
N7 C13 1.409(17) . ?
N8 C16 1.330(17) . ?
N8 C17 1.332(17) . ?
N9 C21 1.358(13) . ?
N9 C25 1.337(11) . ?
N10 C26 1.346(11) . ?
N10 C30 1.323(12) . ?
N11 C31 1.338(11) . ?
N11 C34 1.348(11) . ?
N12 C32 1.332(11) . ?
N12 C33 1.315(11) . ?
N13 C38 1.330(13) . ?
N13 C39 1.375(11) . ?
N14 C40 1.382(11) . ?
N14 C41 1.345(13) . ?
N15 C52 1.298(13) . ?
N15 C53 1.375(12) . ?
N16 C45 1.325(12) . ?
N16 C54 1.373(12) . ?
N17 C50 1.380(14) . ?
N17 C51 1.326(15) . ?
N18 C46 1.300(14) . ?
N18 C47 1.379(14) . ?
N19 C62 1.353(12) . ?
N19 C63 1.348(12) . ?
N20 C55 1.288(14) . ?
N20 C64 1.363(14) . ?
N21 C60 1.352(15) . ?
N21 C61 1.297(15) . ?
N22 C56 1.29(2) . ?
N22 C57 1.342(17) . ?
C1 H1 0.9500 . ?
C1 C2 1.403(16) . ?
C2 H2 0.9500 . ?
C3 C4 1.33(2) . ?
C3 C10 1.417(18) . ?
C4 H4 0.9500 . ?
C4 C5 1.40(2) . ?
C5 H5 0.9500 . ?
C5 C6 1.47(2) . ?
C6 C9 1.367(16) . ?
C7 H7 0.9500 . ?
C7 C8 1.466(16) . ?
C8 H8 0.9500 . ?
C9 C10 1.438(19) . ?
C11 H11 0.9500 . ?
C11 C12 1.405(16) . ?
C12 H12 0.9500 . ?
C13 C14 1.431(18) . ?
C13 C20 1.414(15) . ?
C14 H14 0.9500 . ?
C14 C15 1.367(19) . ?
C15 H15 0.9500 . ?
C15 C16 1.401(18) . ?
C16 C19 1.411(16) . ?
C17 H17 0.9500 . ?
C17 C18 1.422(16) . ?
C18 H18 0.9500 . ?
C19 C20 1.392(16) . ?
C21 H21 0.9500 . ?
C21 C22 1.354(14) . ?
C22 H22 0.9500 . ?
C22 C23 1.360(12) . ?
C23 H23 0.9500 . ?
C23 C24 1.405(13) . ?
C24 C25 1.376(12) . ?
C24 C31 1.451(12) . ?
C25 C26 1.446(12) . ?
C26 C27 1.401(12) . ?
C27 C28 1.408(13) . ?
C27 C32 1.459(12) . ?
C28 H28 0.9500 . ?
C28 C29 1.372(12) . ?
C29 H29 0.9500 . ?
C29 C30 1.386(13) . ?
C30 H30 0.9500 . ?
C31 C32 1.417(13) . ?
C33 C34 1.419(13) . ?
C33 C44 1.454(12) . ?
C34 C35 1.483(12) . ?
C35 C36 1.398(13) . ?
C35 C39 1.390(12) . ?
C36 H36 0.9500 . ?
C36 C37 1.351(12) . ?
C37 H37 0.9500 . ?
C37 C38 1.393(14) . ?
C38 H38 0.9500 . ?
C39 C40 1.425(13) . ?
C40 C44 1.396(13) . ?
C41 H41 0.9500 . ?
C41 C42 1.389(14) . ?
C42 H42 0.9500 . ?
C42 C43 1.392(14) . ?
C43 H43 0.9500 . ?
C43 C44 1.387(14) . ?
C45 H45 0.9500 . ?
C45 C46 1.423(14) . ?
C46 H46 0.9500 . ?
C47 C48 1.396(15) . ?
C47 C54 1.418(14) . ?
C48 H48 0.9500 . ?
C48 C49 1.320(16) . ?
C49 H49 0.9500 . ?
C49 C50 1.426(16) . ?
C50 C53 1.389(14) . ?
C51 H51 0.9500 . ?
C51 C52 1.400(15) . ?
C52 H52 0.9500 . ?
C53 C54 1.404(14) . ?
C55 H55 0.9500 . ?
C55 C56 1.442(18) . ?
C56 H56 0.9500 . ?
C57 C58 1.403(19) . ?
C57 C64 1.427(15) . ?
C58 H58 0.9500 . ?
C58 C59 1.353(19) . ?
C59 H59 0.9500 . ?
C59 C60 1.420(17) . ?
C60 C63 1.403(15) . ?
C61 H61 0.9500 . ?
C61 C62 1.374(15) . ?
C62 H62 0.9500 . ?
C63 C64 1.416(14) . ?

loop_
_geom_angle_atom_site_label_1
_geom_angle_atom_site_label_2
_geom_angle_atom_site_label_3
_geom_angle
_geom_angle_site_symmetry_1
_geom_angle_site_symmetry_3
_geom_angle_publ_flag
N1 Ru1 N2 80.8(4) . . ?
N1 Ru1 N5 92.7(3) . . ?
N1 Ru1 N9 90.9(3) . . ?
N1 Ru1 N10 93.8(4) . . ?
N5 Ru1 N2 91.2(3) . . ?
N5 Ru1 N9 173.0(3) . . ?
N6 Ru1 N1 171.6(3) . . ?
N6 Ru1 N2 93.3(4) . . ?
N6 Ru1 N5 81.4(3) . . ?
N6 Ru1 N9 95.6(3) . . ?
N6 Ru1 N10 92.7(3) . . ?
N9 Ru1 N2 95.3(3) . . ?
N10 Ru1 N2 171.9(3) . . ?
N10 Ru1 N5 95.1(3) . . ?
N10 Ru1 N9 78.7(3) . . ?
N14 Ru2 N13 80.3(3) . . ?
N14 Ru2 N16 94.0(3) . . ?
N15 Ru2 N13 96.5(3) . . ?
N15 Ru2 N14 91.9(3) . . ?
N15 Ru2 N16 80.2(3) . . ?
N16 Ru2 N13 173.4(3) . . ?
N19 Ru2 N13 94.0(3) . . ?
N19 Ru2 N14 172.8(3) . . ?
N19 Ru2 N15 93.2(3) . . ?
N19 Ru2 N16 91.9(3) . . ?
N20 Ru2 N13 89.2(3) . . ?
N20 Ru2 N14 94.8(3) . . ?
N20 Ru2 N15 171.8(3) . . ?
N20 Ru2 N16 94.7(3) . . ?
N20 Ru2 N19 80.5(3) . . ?
C1 N1 Ru1 131.3(9) . . ?
C1 N1 C10 114.3(11) . . ?
C10 N1 Ru1 114.3(9) . . ?
C8 N2 Ru1 131.9(9) . . ?
C8 N2 C9 116.6(10) . . ?
C9 N2 Ru1 111.4(8) . . ?
C2 N3 C3 117.6(14) . . ?
C7 N4 C6 119.2(14) . . ?
C11 N5 Ru1 132.2(7) . . ?
C11 N5 C20 116.4(9) . . ?
C20 N5 Ru1 111.4(7) . . ?
C18 N6 Ru1 132.9(8) . . ?
C18 N6 C19 114.8(10) . . ?
C19 N6 Ru1 112.2(7) . . ?
C12 N7 C13 117.5(11) . . ?
C16 N8 C17 115.9(11) . . ?
C21 N9 Ru1 127.6(6) . . ?
C25 N9 Ru1 115.4(6) . . ?
C25 N9 C21 116.9(8) . . ?
C26 N10 Ru1 114.0(6) . . ?
C30 N10 Ru1 128.4(6) . . ?
C30 N10 C26 117.6(8) . . ?
C31 N11 C34 114.8(8) . . ?
C33 N12 C32 118.5(8) . . ?
C38 N13 Ru2 128.6(6) . . ?
C38 N13 C39 118.1(8) . . ?
C39 N13 Ru2 113.3(6) . . ?
C40 N14 Ru2 113.2(6) . . ?
C41 N14 Ru2 127.5(6) . . ?
C41 N14 C40 119.3(8) . . ?
C52 N15 Ru2 130.8(7) . . ?
C52 N15 C53 116.3(9) . . ?
C53 N15 Ru2 113.0(7) . . ?
C45 N16 Ru2 130.8(7) . . ?
C45 N16 C54 116.5(9) . . ?
C54 N16 Ru2 112.6(7) . . ?
C51 N17 C50 114.2(10) . . ?
C46 N18 C47 118.1(9) . . ?
C62 N19 Ru2 131.0(7) . . ?
C63 N19 Ru2 113.5(6) . . ?
C63 N19 C62 115.2(9) . . ?
C55 N20 Ru2 132.8(9) . . ?
C55 N20 C64 115.3(10) . . ?
C64 N20 Ru2 112.0(7) . . ?
C61 N21 C60 116.8(10) . . ?
C56 N22 C57 117.0(13) . . ?
N1 C1 H1 118.4 . . ?
N1 C1 C2 123.1(15) . . ?
C2 C1 H1 118.4 . . ?
N3 C2 C1 123.3(16) . . ?
N3 C2 H2 118.3 . . ?
C1 C2 H2 118.3 . . ?
N3 C3 C10 119.4(13) . . ?
C4 C3 N3 121.2(16) . . ?
C4 C3 C10 119.3(18) . . ?
C3 C4 H4 119.2 . . ?
C3 C4 C5 121.7(17) . . ?
C5 C4 H4 119.2 . . ?
C4 C5 H5 120.6 . . ?
C4 C5 C6 118.7(14) . . ?
C6 C5 H5 120.6 . . ?
N4 C6 C5 120.9(14) . . ?
N4 C6 C9 118.4(16) . . ?
C9 C6 C5 120.7(16) . . ?
N4 C7 H7 119.3 . . ?
N4 C7 C8 121.4(14) . . ?
C8 C7 H7 119.3 . . ?
N2 C8 C7 119.2(13) . . ?
N2 C8 H8 120.4 . . ?
C7 C8 H8 120.4 . . ?
N2 C9 C10 118.4(10) . . ?
C6 C9 N2 125.1(14) . . ?
C6 C9 C10 116.5(14) . . ?
N1 C10 C3 122.3(14) . . ?
N1 C10 C9 115.0(11) . . ?
C3 C10 C9 122.7(13) . . ?
N5 C11 H11 119.3 . . ?
N5 C11 C12 121.3(11) . . ?
C12 C11 H11 119.3 . . ?
N7 C12 C11 124.3(12) . . ?
N7 C12 H12 117.8 . . ?
C11 C12 H12 117.8 . . ?
N7 C13 C14 122.9(12) . . ?
N7 C13 C20 118.1(11) . . ?
C20 C13 C14 119.0(14) . . ?
C13 C14 H14 119.6 . . ?
C15 C14 C13 120.9(12) . . ?
C15 C14 H14 119.6 . . ?
C14 C15 H15 119.6 . . ?
C14 C15 C16 120.7(13) . . ?
C16 C15 H15 119.6 . . ?
N8 C16 C15 120.1(13) . . ?
N8 C16 C19 121.3(13) . . ?
C15 C16 C19 118.6(13) . . ?
N8 C17 H17 117.8 . . ?
N8 C17 C18 124.4(13) . . ?
C18 C17 H17 117.8 . . ?
N6 C18 C17 121.1(13) . . ?
N6 C18 H18 119.5 . . ?
C17 C18 H18 119.5 . . ?
N6 C19 C16 122.3(12) . . ?
C20 C19 N6 115.7(10) . . ?
C20 C19 C16 122.0(11) . . ?
N5 C20 C13 122.4(11) . . ?
N5 C20 C19 119.0(10) . . ?
C19 C20 C13 118.6(11) . . ?
N9 C21 H21 118.9 . . ?
C22 C21 N9 122.2(9) . . ?
C22 C21 H21 118.9 . . ?
C21 C22 H22 119.7 . . ?
C21 C22 C23 120.5(10) . . ?
C23 C22 H22 119.7 . . ?
C22 C23 H23 120.5 . . ?
C22 C23 C24 119.0(9) . . ?
C24 C23 H23 120.5 . . ?
C23 C24 C31 123.0(8) . . ?
C25 C24 C23 116.9(8) . . ?
C25 C24 C31 120.1(8) . . ?
N9 C25 C24 124.4(8) . . ?
N9 C25 C26 114.4(8) . . ?
C24 C25 C26 121.2(8) . . ?
N10 C26 C25 117.3(8) . . ?
N10 C26 C27 123.2(9) . . ?
C27 C26 C25 119.4(8) . . ?
C26 C27 C28 117.5(8) . . ?
C26 C27 C32 120.2(8) . . ?
C28 C27 C32 122.3(8) . . ?
C27 C28 H28 120.6 . . ?
C29 C28 C27 118.7(9) . . ?
C29 C28 H28 120.6 . . ?
C28 C29 H29 120.4 . . ?
C28 C29 C30 119.3(9) . . ?
C30 C29 H29 120.4 . . ?
N10 C30 C29 123.6(9) . . ?
N10 C30 H30 118.2 . . ?
C29 C30 H30 118.2 . . ?
N11 C31 C24 118.4(9) . . ?
N11 C31 C32 121.8(8) . . ?
C32 C31 C24 119.7(8) . . ?
N12 C32 C27 119.6(8) . . ?
N12 C32 C31 121.2(8) . . ?
C31 C32 C27 119.1(8) . . ?
N12 C33 C34 119.7(8) . . ?
N12 C33 C44 119.3(8) . . ?
C34 C33 C44 120.9(8) . . ?
N11 C34 C33 123.5(8) . . ?
N11 C34 C35 117.2(8) . . ?
C33 C34 C35 119.2(8) . . ?
C36 C35 C34 123.3(8) . . ?
C39 C35 C34 118.3(8) . . ?
C39 C35 C36 118.4(8) . . ?
C35 C36 H36 120.4 . . ?
C37 C36 C35 119.2(9) . . ?
C37 C36 H36 120.4 . . ?
C36 C37 H37 119.8 . . ?
C36 C37 C38 120.3(9) . . ?
C38 C37 H37 119.8 . . ?
N13 C38 C37 122.1(9) . . ?
N13 C38 H38 119.0 . . ?
C37 C38 H38 119.0 . . ?
N13 C39 C35 121.9(9) . . ?
N13 C39 C40 116.5(8) . . ?
C35 C39 C40 121.6(8) . . ?
N14 C40 C39 116.7(9) . . ?
N14 C40 C44 121.4(9) . . ?
C44 C40 C39 121.9(8) . . ?
N14 C41 H41 120.1 . . ?
N14 C41 C42 119.7(9) . . ?
C42 C41 H41 120.1 . . ?
C41 C42 H42 118.6 . . ?
C41 C42 C43 122.7(10) . . ?
C43 C42 H42 118.6 . . ?
C42 C43 H43 121.6 . . ?
C44 C43 C42 116.7(9) . . ?
C44 C43 H43 121.6 . . ?
C40 C44 C33 118.1(8) . . ?
C43 C44 C33 121.9(8) . . ?
C43 C44 C40 120.0(8) . . ?
N16 C45 H45 119.9 . . ?
N16 C45 C46 120.3(10) . . ?
C46 C45 H45 119.9 . . ?
N18 C46 C45 123.9(10) . . ?
N18 C46 H46 118.0 . . ?
C45 C46 H46 118.0 . . ?
N18 C47 C48 124.7(10) . . ?
N18 C47 C54 117.8(10) . . ?
C48 C47 C54 117.6(10) . . ?
C47 C48 H48 118.2 . . ?
C49 C48 C47 123.6(11) . . ?
C49 C48 H48 118.2 . . ?
C48 C49 H49 119.9 . . ?
C48 C49 C50 120.2(11) . . ?
C50 C49 H49 119.9 . . ?
N17 C50 C49 120.5(10) . . ?
N17 C50 C53 120.9(10) . . ?
C53 C50 C49 118.5(11) . . ?
N17 C51 H51 117.6 . . ?
N17 C51 C52 124.8(12) . . ?
C52 C51 H51 117.6 . . ?
N15 C52 C51 121.5(10) . . ?
N15 C52 H52 119.3 . . ?
C51 C52 H52 119.3 . . ?
N15 C53 C50 122.3(10) . . ?
N15 C53 C54 117.0(9) . . ?
C50 C53 C54 120.7(10) . . ?
N16 C54 C47 123.4(10) . . ?
N16 C54 C53 117.2(9) . . ?
C53 C54 C47 119.4(9) . . ?
N20 C55 H55 119.3 . . ?
N20 C55 C56 121.4(13) . . ?
C56 C55 H55 119.3 . . ?
N22 C56 C55 123.8(13) . . ?
N22 C56 H56 118.1 . . ?
C55 C56 H56 118.1 . . ?
N22 C57 C58 120.9(13) . . ?
N22 C57 C64 119.0(12) . . ?
C58 C57 C64 120.1(13) . . ?
C57 C58 H58 119.8 . . ?
C59 C58 C57 120.4(14) . . ?
C59 C58 H58 119.8 . . ?
C58 C59 H59 119.3 . . ?
C58 C59 C60 121.4(13) . . ?
C60 C59 H59 119.3 . . ?
N21 C60 C59 122.2(11) . . ?
N21 C60 C63 118.5(11) . . ?
C63 C60 C59 119.2(12) . . ?
N21 C61 H61 117.2 . . ?
N21 C61 C62 125.5(11) . . ?
C62 C61 H61 117.2 . . ?
N19 C62 C61 119.8(11) . . ?
N19 C62 H62 120.1 . . ?
C61 C62 H62 120.1 . . ?
N19 C63 C60 123.9(10) . . ?
N19 C63 C64 116.0(9) . . ?
C60 C63 C64 120.1(10) . . ?
N20 C64 C57 123.4(10) . . ?
N20 C64 C63 117.9(9) . . ?
C63 C64 C57 118.6(11) . . ?

_smtbx_masks_special_details     ?
loop_
_smtbx_masks_void_nr
_smtbx_masks_void_average_x
_smtbx_masks_void_average_y
_smtbx_masks_void_average_z
_smtbx_masks_void_volume
_smtbx_masks_void_count_electrons
_smtbx_masks_void_content
1 -0.676 0.229 0.000 709.7 228.0 ?
2 0.000 0.000 0.500 18.6 12.3 ?
3 0.500 0.000 0.500 24.5 2.9 ?

_shelx_res_file                  
;
    iaj641v(2).res created by SHELXL-2014/7

TITL iaj641v(2)_a.res in P-1
REM Old TITL sad_a.res in P-1
REM SHELXT solution in P-1
REM R1 0.210, Rweak 0.023, Alpha 0.093, Orientation as input
REM Formula found by SHELXT: C142 N53 Cl4 Ru4 O8
CELL 1.54178 12.9007 14.8064 18.5391 89.44 81.175 87.749
ZERR 2 0.0013 0.0014 0.0016 0.006 0.005 0.006
LATT 1
SFAC C H Cl N Ru
UNIT 128 72 8 44 4
DELU C55 > C64
DELU C1 > C10
SIMU C55 > C64
SIMU C1 > C10
EADP N4 N3

L.S. 6
PLAN  20
SIZE 0.02 0.09 0.19
TEMP -173.16
BOND $H
LIST 6
ABIN
fmap 2
acta
OMIT 0 0 2
OMIT 0 -2 2
OMIT -4 5 0
OMIT -1 1 0
OMIT 1 3 3
OMIT 13 -5 5
OMIT 0 0 1
OMIT 1 3 0
OMIT 3 -1 1
OMIT -1 6 4
OMIT 2 1 1
OMIT 2 -2 3
OMIT 2 1 2
OMIT 2 4 4
OMIT -3 -3 3
OMIT -11 11 1
OMIT 3 0 6
OMIT 1 0 0
OMIT -1 -2 1
OMIT -3 2 2
OMIT -2 1 0
OMIT 1 -2 3
OMIT -10 -12 2
OMIT -4 -2 2
OMIT 0 -5 3
OMIT -1 2 3
OMIT 2 2 0
OMIT 14 5 5
OMIT -1 1 4
OMIT -12 9 3
OMIT -14 2 2
OMIT 8 -4 13
OMIT 1 -4 4
REM <olex2.extras>
REM <HklSrc "%.\\IAJ641v%20(2).hkl">
REM </olex2.extras>

WGHT    0.119000   20.843000
FVAR       0.15595   0.61030   0.58524
RU1   5    0.251028    0.251209    0.520558    11.00000    0.03173    0.03791 =
         0.02122    0.00173    0.00681   -0.00218
RU2   5    0.727010    0.237258   -0.137571    11.00000    0.03343    0.03751 =
         0.02075   -0.00087    0.00400   -0.00151
N1    4    0.234053    0.388997    0.521451    11.00000    0.08336    0.03661 =
         0.02094   -0.00759    0.00143    0.00627
N2    4    0.094626    0.264507    0.567795    11.00000    0.03093    0.08046 =
         0.02530    0.01421    0.00315    0.00890
N3    4    0.187528    0.576265    0.537931    11.00000    0.09960    0.11862 =
         0.04035    0.00293   -0.00098    0.03707
N4    4   -0.107760    0.322632    0.629935    11.00000    0.09960    0.11862 =
         0.04035    0.00293   -0.00098    0.03707
N5    4    0.298350    0.247142    0.621584    11.00000    0.03047    0.04841 =
         0.01743    0.00663    0.01026   -0.00128
N6    4    0.256699    0.114943    0.534911    11.00000    0.03206    0.04482 =
         0.03582   -0.00353   -0.00138   -0.00483
N7    4    0.355699    0.212055    0.759668    11.00000    0.02852    0.11132 =
         0.02826   -0.00457    0.00560    0.00564
N8    4    0.261783   -0.067591    0.585770    11.00000    0.13462    0.04324 =
         0.07161    0.01626   -0.00475   -0.00170
N9    4    0.220929    0.247380    0.414148    11.00000    0.03353    0.03630 =
         0.03585   -0.00059    0.00263   -0.00707
N10   4    0.400481    0.250861    0.462939    11.00000    0.03400    0.04296 =
         0.02140    0.00125    0.00320   -0.00494
N11   4    0.390045    0.267608    0.165808    11.00000    0.02647    0.03077 =
         0.02065    0.00189   -0.00067   -0.00176
N12   4    0.585042    0.247916    0.215952    11.00000    0.02558    0.04895 =
         0.02247    0.00286   -0.00471   -0.00570
N13   4    0.576844    0.255748   -0.080863    11.00000    0.04165    0.03957 =
         0.02162   -0.00135   -0.00150    0.00105
N14   4    0.758817    0.225961   -0.032394    11.00000    0.02370    0.04510 =
         0.03364    0.00246    0.00946    0.00116
N15   4    0.762945    0.371441   -0.143084    11.00000    0.03546    0.03395 =
         0.03970   -0.00452   -0.00162   -0.00745
N16   4    0.882896    0.225538   -0.184136    11.00000    0.03847    0.03802 =
         0.02091   -0.00248   -0.00105    0.00099
N17   4    0.843176    0.546899   -0.163002    11.00000    0.05382    0.04315 =
         0.07679    0.00964   -0.00819   -0.00726
N18   4    1.094429    0.240319   -0.247561    11.00000    0.04363    0.05890 =
         0.03630    0.00054    0.00566    0.00457
N19   4    0.678642    0.239781   -0.237629    11.00000    0.04127    0.03742 =
         0.02004   -0.00114    0.00748   -0.00067
N20   4    0.700001    0.103132   -0.147541    11.00000    0.06222    0.02976 =
         0.03862    0.00248   -0.00592   -0.00857
N21   4    0.596307    0.216056   -0.367256    11.00000    0.04689    0.07138 =
         0.04216   -0.01419   -0.00101    0.00091
N22   4    0.649306   -0.072422   -0.185934    11.00000    0.15726    0.04414 =
         0.08931    0.01453   -0.04793   -0.01637
C1    1    0.302021    0.452464    0.500336    11.00000    0.13259    0.03488 =
         0.03803   -0.00877    0.00465   -0.02348
AFIX  43
H1    2    0.370568    0.434355    0.477439    11.00000   -1.20000
AFIX   0
C2    1    0.277505    0.545127    0.510207    11.00000    0.13980    0.04052 =
         0.03178   -0.00483    0.00081   -0.00435
AFIX  43
H2    2    0.331103    0.586589    0.495343    11.00000   -1.20000
AFIX   0
C3    1    0.111962    0.515372    0.561104    11.00000    0.11078    0.08763 =
         0.02969   -0.01322    0.00129    0.05814
C4    1    0.017173    0.542519    0.593937    11.00000    0.12027    0.11608 =
         0.04444    0.00086    0.00495    0.06362
AFIX  43
H4    2    0.002778    0.605048    0.603468    11.00000   -1.20000
AFIX   0
C5    1   -0.062079    0.481274    0.614858    11.00000    0.08599    0.14063 =
         0.03764   -0.01663   -0.01807    0.06834
AFIX  43
H5    2   -0.131477    0.502227    0.633493    11.00000   -1.20000
AFIX   0
C6    1   -0.035790    0.383870    0.607420    11.00000    0.06833    0.13502 =
         0.02726    0.00352    0.01317    0.04258
C7    1   -0.081530    0.235614    0.621675    11.00000    0.03140    0.16783 =
         0.02208    0.00779   -0.00171   -0.01922
AFIX  43
H7    2   -0.133271    0.192183    0.635452    11.00000   -1.20000
AFIX   0
C8    1    0.025701    0.204839    0.591709    11.00000    0.02618    0.11213 =
         0.02746    0.02084    0.00048   -0.00187
AFIX  43
H8    2    0.044749    0.142178    0.589735    11.00000   -1.20000
AFIX   0
C9    1    0.062378    0.353633    0.576630    11.00000    0.05279    0.10053 =
         0.01514   -0.00096   -0.00649    0.03407
C10   1    0.137119    0.421570    0.553444    11.00000    0.07962    0.07770 =
         0.02550   -0.00309    0.00049    0.02932
C11   1    0.324583    0.311298    0.663967    11.00000    0.04979    0.05955 =
         0.02485   -0.00223    0.00758   -0.01269
AFIX  43
H11   2    0.324173    0.372286    0.647581    11.00000   -1.20000
AFIX   0
C12   1    0.352994    0.290931    0.732659    11.00000    0.03801    0.08432 =
         0.04487   -0.01246    0.00717   -0.00836
AFIX  43
H12   2    0.371394    0.339491    0.760719    11.00000   -1.20000
AFIX   0
C13   1    0.329705    0.140241    0.717300    11.00000    0.04474    0.09350 =
         0.03709    0.01896    0.01409    0.03133
C14   1    0.326455    0.048582    0.742549    11.00000    0.05859    0.09095 =
         0.04391    0.02571    0.00499    0.03170
AFIX  43
H14   2    0.341376    0.034627    0.790106    11.00000   -1.20000
AFIX   0
C15   1    0.302174   -0.019142    0.699164    11.00000    0.08544    0.07558 =
         0.04341    0.02723   -0.00206    0.00989
AFIX  43
H15   2    0.299671   -0.079464    0.717101    11.00000   -1.20000
AFIX   0
C16   1    0.280942   -0.000556    0.628537    11.00000    0.08465    0.04424 =
         0.06218    0.00587    0.00944    0.00834
C17   1    0.243897   -0.043698    0.519198    11.00000    0.15693    0.03152 =
         0.06062    0.00317   -0.00812   -0.00655
AFIX  43
H17   2    0.231372   -0.090287    0.487093    11.00000   -1.20000
AFIX   0
C18   1    0.242277    0.046850    0.492915    11.00000    0.08198    0.03591 =
         0.05760   -0.00561    0.01348   -0.01288
AFIX  43
H18   2    0.230592    0.058354    0.444248    11.00000   -1.20000
AFIX   0
C19   1    0.280634    0.090021    0.604253    11.00000    0.03789    0.05920 =
         0.04114    0.01417    0.00513   -0.00529
C20   1    0.301804    0.160811    0.648004    11.00000    0.03307    0.05930 =
         0.03449    0.00000    0.00440    0.01173
C21   1    0.126005    0.244268    0.391317    11.00000    0.02577    0.06501 =
         0.02852    0.00380    0.00845    0.00142
AFIX  43
H21   2    0.065010    0.238583    0.426710    11.00000   -1.20000
AFIX   0
C22   1    0.115338    0.248991    0.319848    11.00000    0.02347    0.05864 =
         0.03839   -0.00093    0.00239   -0.01400
AFIX  43
H22   2    0.047337    0.248893    0.306153    11.00000   -1.20000
AFIX   0
C23   1    0.201215    0.253872    0.267517    11.00000    0.01848    0.05130 =
         0.03745   -0.00635    0.00465   -0.01179
AFIX  43
H23   2    0.193919    0.254812    0.217294    11.00000   -1.20000
AFIX   0
C24   1    0.300896    0.257505    0.288810    11.00000    0.02779    0.03627 =
         0.02472   -0.00095    0.00316   -0.00725
C25   1    0.304897    0.253875    0.362510    11.00000    0.01741    0.03541 =
         0.02880    0.00427   -0.00309   -0.00116
C26   1    0.403843    0.254100    0.390026    11.00000    0.02834    0.04108 =
         0.02212   -0.00408    0.00100   -0.00583
C27   1    0.497713    0.252829    0.340705    11.00000    0.03428    0.03015 =
         0.02352    0.00158   -0.00980   -0.00542
C28   1    0.592334    0.250409    0.369871    11.00000    0.02661    0.05400 =
         0.02691    0.00035    0.00142   -0.01274
AFIX  43
H28   2    0.658005    0.250038    0.338622    11.00000   -1.20000
AFIX   0
C29   1    0.587880    0.248597    0.444275    11.00000    0.03333    0.05353 =
         0.01775    0.00424   -0.00995   -0.01040
AFIX  43
H29   2    0.650550    0.248213    0.465331    11.00000   -1.20000
AFIX   0
C30   1    0.490955    0.247334    0.488385    11.00000    0.02447    0.06211 =
         0.02935    0.00492   -0.00381   -0.01083
AFIX  43
H30   2    0.489370    0.243736    0.539730    11.00000   -1.20000
AFIX   0
C31   1    0.397149    0.260586    0.236913    11.00000    0.03341    0.03247 =
         0.02917    0.00298    0.00027   -0.00443
C32   1    0.495397    0.255054    0.262267    11.00000    0.01766    0.03239 =
         0.02520    0.00452   -0.00125   -0.00599
C33   1    0.580785    0.248203    0.145535    11.00000    0.01611    0.04137 =
         0.02815    0.00267    0.00209   -0.00077
C34   1    0.482534    0.261246    0.120764    11.00000    0.03472    0.03445 =
         0.02009    0.00281    0.00254    0.00171
C35   1    0.479034    0.262877    0.041157    11.00000    0.02604    0.03738 =
         0.02968    0.00639   -0.00236   -0.00407
C36   1    0.385992    0.274658    0.011635    11.00000    0.01189    0.05224 =
         0.03095   -0.00860   -0.00291    0.00319
AFIX  43
H36   2    0.320420    0.281427    0.042712    11.00000   -1.20000
AFIX   0
C37   1    0.390501    0.276294   -0.061630    11.00000    0.03769    0.04973 =
         0.02665    0.00407   -0.00334   -0.00127
AFIX  43
H37   2    0.327687    0.283854   -0.082255    11.00000   -1.20000
AFIX   0
C38   1    0.486822    0.266950   -0.107121    11.00000    0.04200    0.06933 =
         0.01942   -0.00101   -0.00517    0.00342
AFIX  43
H38   2    0.488253    0.268631   -0.158502    11.00000   -1.20000
AFIX   0
C39   1    0.573199    0.253908   -0.006366    11.00000    0.03008    0.03538 =
         0.02819   -0.00357   -0.00132    0.00034
C40   1    0.670792    0.239061    0.019706    11.00000    0.02082    0.04923 =
         0.03026   -0.00595    0.00697   -0.00274
C41   1    0.852752    0.209419   -0.010947    11.00000    0.03496    0.08320 =
         0.02730   -0.00490    0.00289    0.00106
AFIX  43
H41   2    0.914063    0.201607   -0.046235    11.00000   -1.20000
AFIX   0
C42   1    0.859769    0.203804    0.062972    11.00000    0.02324    0.10852 =
         0.02822    0.00480   -0.00147    0.00558
AFIX  43
H42   2    0.926341    0.190008    0.077128    11.00000   -1.20000
AFIX   0
C43   1    0.773317    0.217547    0.117201    11.00000    0.05231    0.07646 =
         0.01228    0.01446   -0.00583    0.01111
AFIX  43
H43   2    0.779909    0.215317    0.167531    11.00000   -1.20000
AFIX   0
C44   1    0.677110    0.234652    0.094154    11.00000    0.02307    0.05085 =
         0.02319    0.00006    0.00215    0.00308
C45   1    0.943146    0.153352   -0.205842    11.00000    0.04629    0.04088 =
         0.02941   -0.00646    0.00993    0.00013
AFIX  43
H45   2    0.915039    0.094908   -0.200195    11.00000   -1.20000
AFIX   0
C46   1    1.049766    0.163024   -0.237572    11.00000    0.05765    0.04414 =
         0.03021   -0.00336    0.00759    0.01085
AFIX  43
H46   2    1.090790    0.109828   -0.252348    11.00000   -1.20000
AFIX   0
C47   1    1.035195    0.317578   -0.225850    11.00000    0.05041    0.05126 =
         0.02087   -0.00287   -0.00287   -0.00472
C48   1    1.072160    0.405095   -0.233119    11.00000    0.04293    0.05931 =
         0.03926    0.00726    0.00510   -0.01621
AFIX  43
H48   2    1.143461    0.412387   -0.253684    11.00000   -1.20000
AFIX   0
C49   1    1.013478    0.478237   -0.212988    11.00000    0.05800    0.05719 =
         0.04855    0.00304    0.00461   -0.00861
AFIX  43
H49   2    1.042821    0.536150   -0.219458    11.00000   -1.20000
AFIX   0
C50   1    0.906144    0.470552   -0.181552    11.00000    0.06700    0.03692 =
         0.03022   -0.00387    0.00247   -0.01394
C51   1    0.745500    0.529923   -0.133747    11.00000    0.05128    0.04408 =
         0.07173   -0.00836   -0.00501   -0.00449
AFIX  43
H51   2    0.699245    0.580115   -0.118956    11.00000   -1.20000
AFIX   0
C52   1    0.705522    0.443450   -0.123052    11.00000    0.04260    0.04688 =
         0.05577    0.00001    0.00892    0.00551
AFIX  43
H52   2    0.634807    0.437343   -0.100640    11.00000   -1.20000
AFIX   0
C53   1    0.865522    0.384952   -0.172861    11.00000    0.04362    0.03790 =
         0.03179    0.00269    0.00335    0.00009
C54   1    0.928451    0.307799   -0.195460    11.00000    0.05345    0.04142 =
         0.01927    0.00270    0.00617   -0.00871
C55   1    0.710042    0.034097   -0.105979    11.00000    0.10976    0.03979 =
         0.04594    0.00830   -0.01332   -0.01365
AFIX  43
H55   2    0.736622    0.041841   -0.061497    11.00000   -1.20000
AFIX   0
C56   1    0.681800   -0.054648   -0.125541    11.00000    0.17107    0.03559 =
         0.11070    0.03263   -0.03475   -0.02630
AFIX  43
H56   2    0.687496   -0.102770   -0.091935    11.00000   -1.20000
AFIX   0
C57   1    0.635496   -0.002388   -0.230412    11.00000    0.11308    0.03915 =
         0.06466   -0.00662   -0.01922   -0.02109
C58   1    0.596006   -0.014944   -0.295865    11.00000    0.12180    0.06593 =
         0.08506   -0.01507   -0.04268   -0.01428
AFIX  43
H58   2    0.574640   -0.072988   -0.307592    11.00000   -1.20000
AFIX   0
C59   1    0.588156    0.055087   -0.342397    11.00000    0.08774    0.06479 =
         0.05609   -0.02798   -0.01588   -0.00101
AFIX  43
H59   2    0.565430    0.044591   -0.387862    11.00000   -1.20000
AFIX   0
C60   1    0.613160    0.143932   -0.324725    11.00000    0.04618    0.06140 =
         0.04523   -0.01402   -0.01317    0.00610
C61   1    0.622830    0.293934   -0.346006    11.00000    0.05729    0.07175 =
         0.03000    0.01293   -0.00286    0.00449
AFIX  43
H61   2    0.614724    0.344361   -0.377000    11.00000   -1.20000
AFIX   0
C62   1    0.661656    0.309662   -0.282460    11.00000    0.04866    0.04630 =
         0.03215    0.00243    0.00301    0.00519
AFIX  43
H62   2    0.676517    0.369388   -0.270054    11.00000   -1.20000
AFIX   0
C63   1    0.650087    0.158683   -0.258652    11.00000    0.05297    0.03764 =
         0.03067   -0.00374   -0.00016   -0.00705
C64   1    0.661942    0.085633   -0.210373    11.00000    0.05645    0.02563 =
         0.05224   -0.00102   -0.00521   -0.00134

CL1   3   -0.140836    0.273682    0.283005    11.00000    0.06171    0.18684 =
         0.07970   -0.00724   -0.01074   -0.00936
CL2   3    0.655629    0.528731   -0.316923    11.00000    0.08047    0.05514 =
         0.08386    0.00045   -0.00210    0.00204
PART 1
CL3A  3   -0.111197    0.009294    0.655551    21.00000    0.14135    0.07611 =
         0.19605   -0.06254   -0.08596    0.01270

PART 0
PART 2
CL3B  3    0.132439    0.765605    0.546152   -21.00000    0.06729    0.06278 =
         0.08621    0.00074    0.00654   -0.01525

PART 0
PART 1
CL4A  3    0.561618    0.476616    0.051973    31.00000    0.07348    0.06884 =
         0.08674   -0.03218    0.02952   -0.02060

PART 0
PART 2
CL4B  3    1.112844    0.287302   -0.058135   -31.00000    0.04043    0.18670 =
         0.09599   -0.03368   -0.00680    0.00077
HKLF 4

REM  iaj641v(2)_a.res in P-1
REM R1 =  0.0927 for    7793 Fo > 4sig(Fo)  and  0.1383 for all   12184 data
REM    843 parameters refined using    124 restraints

END

WGHT      0.1184     20.8145

REM Highest difference peak  1.486,  deepest hole -1.730,  1-sigma level  0.153
Q1    1   0.2464  0.1872  0.5159  11.00000  0.05    1.49
Q2    1   0.7322  0.3055 -0.1342  11.00000  0.05    1.21
Q3    1   0.7176  0.1694 -0.1367  11.00000  0.05    1.20
Q4    1  -0.1728 -0.0115  0.6871  11.00000  0.05    1.15
Q5    1   1.1347  0.3507 -0.0814  11.00000  0.05    1.07
Q6    1   0.2517  0.3148  0.5225  11.00000  0.05    0.96
Q7    1  -0.1637  0.1909  0.3043  11.00000  0.05    0.92
Q8    1   0.6183  0.2811 -0.1370  11.00000  0.05    0.89
Q9    1  -0.1036  0.0239  0.6378  11.00000  0.05    0.89
Q10   1   1.1175  0.2054 -0.0799  11.00000  0.05    0.81
Q11   1   0.2282  0.2581  0.4818  11.00000  0.05    0.77
Q12   1   0.6224  0.4482  0.0743  11.00000  0.05    0.75
Q13   1   0.6995  0.2403 -0.1847  11.00000  0.05    0.74
Q14   1   0.2626  0.2372  0.5809  11.00000  0.05    0.74
Q15   1  -0.1246  0.2683  0.6369  11.00000  0.05    0.74
Q16   1  -0.0171 -0.0410  0.5879  11.00000  0.05    0.73
Q17   1  -0.0690 -0.0164  0.6887  11.00000  0.05    0.73
Q18   1   0.3575  0.2045  0.5149  11.00000  0.05    0.71
Q19   1   1.0822  0.3127 -0.0119  11.00000  0.05    0.69
Q20   1   1.1454  0.2239 -0.0118  11.00000  0.05    0.67
;
_shelx_res_checksum              18353
_shelx_fab_file                  
;
-15 -1 1 2.6078 0.2432
-15 0 1 -3.1713 -0.3989
-14 -7 1 -5.9021 -0.0458
-14 -6 1 1.1585 0.0726
-14 -6 2 -1.0196 -0.3294
-14 -6 3 -0.9453 -0.0748
-14 -5 1 -5.0983 -0.7517
-14 -5 2 1.1051 0.0078
-14 -5 3 -1.8092 0.2469
-14 -5 4 -2.1490 0.3181
-14 -4 1 2.2391 -0.0035
-14 -4 2 3.1533 0.3462
-14 -4 3 2.1083 0.4833
-14 -4 4 3.0753 1.0020
-14 -3 1 -6.9186 0.3050
-14 -3 2 1.7128 0.2718
-14 -3 3 -1.9081 0.2536
-14 -3 4 -0.9585 0.1608
-14 -3 5 -2.6662 0.5262
-14 -2 1 1.3877 0.2006
-14 -2 2 0.8887 -0.0515
-14 -2 3 -1.3524 -0.1224
-14 -2 4 -0.8893 0.1523
-14 -2 5 -3.8428 0.2059
-14 -1 1 -5.8255 -0.1841
-14 -1 2 1.9899 -0.3460
-14 -1 3 -1.1655 -0.1428
-14 -1 4 0.2231 -0.1905
-14 -1 5 -0.5194 -0.3004
-14 0 1 2.6142 -0.2747
-14 0 2 -1.9485 -0.2222
-14 0 3 -1.6081 0.0901
-14 0 4 -0.4202 -0.0908
-14 0 5 -2.0328 0.1773
-14 1 1 -2.3850 -0.1081
-14 1 2 3.2400 0.0468
-14 1 3 -1.5737 0.2523
-14 1 4 -0.7273 0.3390
-14 1 5 -0.6860 0.2038
-14 2 1 -0.4424 -0.2299
-14 2 3 -4.3723 -0.1089
-14 2 4 -1.7907 -0.1966
-14 2 5 -0.7616 0.2560
-14 3 1 -7.1840 -0.4985
-14 3 2 -0.6493 -0.4302
-14 3 3 -3.4811 -0.3862
-14 3 4 0.1069 0.0329
-14 4 1 -2.0864 0.2473
-14 4 2 -2.0782 0.5117
-14 4 3 -0.3260 -0.0064
-14 5 1 -5.1007 0.5450
-14 5 2 0.4566 -0.0441
-13 -9 1 4.6236 -0.1017
-13 -9 2 1.1537 0.3638
-13 -8 1 -0.6397 0.7407
-13 -8 2 0.4696 0.8177
-13 -8 3 -2.5705 0.2704
-13 -8 4 -4.6248 0.2086
-13 -7 1 1.6437 0.4529
-13 -7 2 -0.4256 -0.1276
-13 -7 3 3.9997 0.5667
-13 -7 4 6.1900 0.1353
-13 -7 5 1.1508 0.5340
-13 -6 1 4.3588 -0.4829
-13 -6 2 8.5441 -0.1255
-13 -6 3 4.7695 -0.1832
-13 -6 4 -0.2699 0.2939
-13 -6 5 -0.3336 0.9411
-13 -6 6 -1.0192 0.8694
-13 -5 1 0.6336 0.0057
-13 -5 2 -3.0603 -0.1964
-13 -5 3 0.0860 0.2894
-13 -5 4 1.1951 0.3177
-13 -5 5 1.0015 0.4449
-13 -5 6 3.0106 0.9456
-13 -5 7 -1.2236 0.5060
-13 -4 1 -1.1473 -0.0072
-13 -4 2 4.9749 0.1859
-13 -4 3 5.3713 0.0201
-13 -4 4 5.9920 -0.0896
-13 -4 5 4.1636 0.4186
-13 -4 6 -1.0638 0.3362
-13 -4 7 2.9585 0.3905
-13 -3 1 -2.4456 0.3364
-13 -3 2 -3.9088 -0.0128
-13 -3 3 0.0633 -0.3978
-13 -3 4 -1.0243 -0.4091
-13 -3 5 -2.5209 -0.4453
-13 -3 6 -0.1628 -0.1642
-13 -3 7 -4.2068 -0.3768
-13 -3 8 -3.1487 -0.3193
-13 -2 1 -1.7834 -0.1224
-13 -2 2 4.1353 -0.3353
-13 -2 3 2.5824 -0.2850
-13 -2 4 3.5716 -0.2490
-13 -2 5 0.8358 -0.1540
-13 -2 6 -3.0560 -0.2609
-13 -2 7 4.7576 -0.2744
-13 -2 8 4.9135 -0.0462
-13 -1 1 1.3311 -0.2543
-13 -1 2 -2.5445 0.0204
-13 -1 3 1.9281 0.1838
-13 -1 4 0.1394 0.1327
-13 -1 5 -0.9344 -0.0644
-13 -1 6 2.9672 -0.1647
-13 -1 7 -3.1017 0.2137
-13 -1 8 -4.9332 0.4267
-13 0 1 3.2782 0.0889
-13 0 2 7.9232 0.1979
-13 0 3 2.6134 0.2259
-13 0 4 2.4482 0.1288
-13 0 5 0.4767 -0.0545
-13 0 6 -2.2990 0.3348
-13 0 7 2.9023 0.2011
-13 0 8 -0.1108 -0.1291
-13 1 1 4.8004 -0.1471
-13 1 2 -2.4702 -0.1466
-13 1 3 1.4220 -0.0249
-13 1 4 -3.3919 -0.0350
-13 1 5 -3.6527 0.3732
-13 1 6 0.2793 0.1990
-13 1 7 -4.4296 0.1138
-13 1 8 -1.5434 -0.2042
-13 2 1 3.3342 -0.3900
-13 2 2 3.7365 -0.2544
-13 2 3 -2.9858 -0.1530
-13 2 4 -1.5276 -0.0627
-13 2 5 0.4187 -0.0657
-13 2 6 0.5184 0.2430
-13 2 7 4.0346 0.0863
-13 2 8 0.3601 -0.0564
-13 3 1 -1.2781 -0.2388
-13 3 2 -5.3261 0.0227
-13 3 3 2.5911 -0.1238
-13 3 4 -1.6858 -0.2594
-13 3 5 -2.1005 0.1501
-13 3 6 -1.6155 -0.1200
-13 3 7 -3.7357 -0.0679
-13 4 1 0.5617 0.4605
-13 4 2 3.1316 0.4517
-13 4 3 1.0570 0.2259
-13 4 4 -0.8608 0.0621
-13 4 5 -1.4504 -0.0392
-13 4 6 -2.8300 0.0893
-13 4 7 -0.3206 0.2742
-13 5 1 -3.8303 0.2673
-13 5 2 -2.1517 0.2054
-13 5 3 0.9435 -0.4096
-13 5 4 -4.4061 -0.4045
-13 5 5 -5.1234 -0.1874
-13 5 6 -4.8368 -0.5745
-13 6 1 -1.2152 -0.1742
-13 6 2 -0.7611 -0.0957
-13 6 3 -0.7268 0.1495
-13 6 4 -3.5539 0.4699
-13 6 5 -1.0980 0.1697
-13 7 1 -3.5996 -0.3749
-13 7 2 -1.4502 -0.0439
-13 7 3 -3.1555 -0.0638
-13 7 4 -3.0709 0.3759
-13 8 1 1.6406 -0.1352
-12 -11 1 1.3661 -0.2474
-12 -10 1 -0.1416 -0.1099
-12 -10 2 -0.6455 0.7539
-12 -10 3 -0.4702 0.6380
-12 -10 4 2.0323 0.6677
-12 -9 1 -0.8139 0.0805
-12 -9 2 1.5691 -0.1809
-12 -9 3 0.2884 0.1508
-12 -9 4 2.0761 0.2796
-12 -9 5 3.4087 -0.0208
-12 -9 6 -1.6830 0.3000
-12 -8 1 -1.3801 0.2630
-12 -8 2 -3.9043 0.2919
-12 -8 3 0.6775 0.1161
-12 -8 4 0.3265 -0.6463
-12 -8 5 -4.9393 -0.1701
-12 -8 6 -5.0968 0.2999
-12 -8 7 -1.2711 0.7519
-12 -7 1 -4.8596 -0.2910
-12 -7 2 4.8595 -0.3972
-12 -7 3 2.3727 -0.5543
-12 -7 4 0.1327 0.0025
-12 -7 5 3.1286 0.0748
-12 -7 6 1.6324 0.5134
-12 -7 7 4.6815 0.5718
-12 -7 8 -0.2162 0.2634
-12 -6 1 5.0202 -0.1934
-12 -6 2 0.7007 -0.1605
-12 -6 3 1.1931 0.1802
-12 -6 4 0.8627 -0.2044
-12 -6 5 -1.9205 -0.0193
-12 -6 6 -1.9608 0.2033
-12 -6 7 -1.7481 -0.0123
-12 -6 8 2.9041 0.1232
-12 -6 9 2.8023 -0.2200
-12 -5 1 -6.9910 -0.0935
-12 -5 2 1.0609 0.3537
-12 -5 3 -4.4133 0.1275
-12 -5 4 -3.0942 0.0626
-12 -5 5 -1.1777 -0.0790
-12 -5 6 0.9240 -0.0935
-12 -5 7 6.3503 0.2059
-12 -5 8 0.1320 -0.1963
-12 -5 9 -1.0799 -0.1336
-12 -4 1 -3.8165 0.2957
-12 -4 2 -3.3518 0.2244
-12 -4 3 -2.1966 0.0187
-12 -4 4 3.8992 -0.2276
-12 -4 5 2.7682 -0.2262
-12 -4 6 1.5211 0.0816
-12 -4 7 -4.9312 -0.2487
-12 -4 8 1.9472 -0.1586
-12 -4 9 2.9850 -0.1754
-12 -4 10 -2.9608 -0.5332
-12 -3 1 -5.0159 -0.1958
-12 -3 2 0.9379 -0.1276
-12 -3 3 -4.6299 -0.0771
-12 -3 4 -0.2895 -0.0349
-12 -3 5 -6.7806 0.1839
-12 -3 6 -5.7732 -0.0910
-12 -3 7 3.5722 0.0134
-12 -3 8 1.6446 -0.3151
-12 -3 9 -2.6738 -0.0502
-12 -3 10 0.9202 0.8932
-12 -2 1 -5.3154 -0.1746
-12 -2 2 -2.3790 0.0279
-12 -2 3 -1.3763 0.1709
-12 -2 4 2.3032 0.2257
-12 -2 5 -0.1097 0.1522
-12 -2 6 4.6150 -0.0361
-12 -2 7 -0.5274 -0.0368
-12 -2 8 4.8997 0.0800
-12 -2 9 3.7926 0.7058
-12 -2 10 -1.3639 0.3568
-12 -1 1 -2.5608 0.0387
-12 -1 2 1.4551 0.0845
-12 -1 3 -4.9091 0.3833
-12 -1 4 1.8384 0.2655
-12 -1 5 -2.9960 0.1958
-12 -1 6 -0.2295 0.0917
-12 -1 7 7.0300 0.3298
-12 -1 8 0.1479 0.2443
-12 -1 9 -5.7392 0.2729
-12 -1 10 -1.6877 0.4728
-12 -1 11 0.0511 1.2777
-12 0 1 -1.5249 0.0579
-12 0 2 1.3756 0.0704
-12 0 3 3.9427 0.0974
-12 0 4 2.4026 -0.1815
-12 0 5 -0.8558 0.0148
-12 0 6 4.1854 -0.0383
-12 0 7 -1.2193 0.1943
-12 0 8 2.7099 -0.3797
-12 0 9 2.6370 -0.1773
-12 0 10 0.8852 -0.0185
-12 1 1 -2.3135 -0.0791
-12 1 2 1.0795 -0.3298
-12 1 3 -7.2531 -0.2847
-12 1 4 -0.7839 -0.1746
-12 1 5 -2.4077 -0.0088
-12 1 6 1.7922 0.2226
-12 1 7 7.1921 -0.1105
-12 1 8 -0.5112 -0.3713
-12 1 9 -0.6501 -0.0076
-12 1 10 1.1926 0.4214
-12 2 1 -2.0050 -0.3535
-12 2 2 -1.6746 -0.0864
-12 2 3 1.7756 0.1431
-12 2 4 0.9823 0.1021
-12 2 5 1.5344 0.2203
-12 2 6 5.2578 -0.0021
-12 2 7 -0.0400 -0.0873
-12 2 8 3.2885 -0.0769
-12 2 9 2.4933 0.3912
-12 2 10 -0.9848 0.6943
-12 3 1 -5.8193 0.2369
-12 3 2 -2.4062 0.3266
-12 3 3 -3.7597 0.1037
-12 3 4 6.3070 0.0269
-12 3 5 2.6007 -0.1582
-12 3 6 1.2177 0.1127
-12 3 7 0.7690 -0.2059
-12 3 8 -3.7218 -0.0082
-12 3 9 -0.2030 -0.0200
-12 3 10 1.2184 -0.2043
-12 4 1 -8.3386 0.2041
-12 4 2 -1.0313 0.2447
-12 4 3 2.7487 -0.1530
-12 4 4 0.7168 -0.0871
-12 4 5 -3.3775 -0.0252
-12 4 6 -1.1890 0.0522
-12 4 7 -3.0937 -0.2033
-12 4 8 0.9927 0.2149
-12 4 9 1.3612 0.1762
-12 5 1 -4.6178 -0.0928
-12 5 2 -3.2649 -0.2121
-12 5 3 -5.5460 -0.2517
-12 5 4 -0.7459 0.0617
-12 5 5 -2.8498 0.0081
-12 5 6 -1.0559 0.1866
-12 5 7 -1.8176 -0.2012
-12 5 8 -1.2256 0.1996
-12 5 9 -0.8424 -0.1475
-12 6 1 -11.2959 -0.3297
-12 6 2 -2.7051 -0.1028
-12 6 3 -4.1839 -0.0886
-12 6 4 -2.2000 0.3159
-12 6 5 -3.9748 0.3257
-12 6 6 0.6854 0.1926
-12 6 7 0.4951 -0.0757
-12 6 8 1.3453 0.3524
-12 7 1 -2.8370 0.0469
-12 7 2 -3.7675 -0.0447
-12 7 3 -6.3882 0.0842
-12 7 4 -5.0020 0.0613
-12 7 5 -2.2423 -0.0192
-12 7 6 0.8475 -0.0426
-12 7 7 -0.6627 -0.1542
-12 8 1 -6.1647 -0.4296
-12 8 2 0.0478 -0.3432
-12 8 3 -4.4324 -0.1036
-12 8 4 -0.3605 0.0738
-12 8 5 -1.3855 0.2590
-12 8 6 -0.1478 -0.0246
-12 9 1 -0.4083 -0.2253
-12 9 2 -4.0996 -0.4534
-12 9 4 -6.1429 -0.3984
-12 10 1 -3.3968 -0.7012
-11 -12 1 0.1462 -0.5020
-11 -12 2 -0.3947 -0.9155
-11 -11 1 -3.5003 -0.5634
-11 -11 2 -3.6639 -0.1745
-11 -11 3 -2.6038 -0.5424
-11 -11 4 -1.4990 -0.0522
-11 -11 5 -2.9429 -0.5977
-11 -10 1 -0.9947 0.1733
-11 -10 2 -0.7478 -0.1553
-11 -10 3 -6.6193 0.4658
-11 -10 4 -1.1280 -0.4245
-11 -10 5 1.7182 -0.2075
-11 -10 6 -0.9872 -0.2098
-11 -10 7 -2.7103 -0.2817
-11 -9 1 1.2045 0.3687
-11 -9 2 -4.0855 0.1141
-11 -9 3 -0.4660 -0.2876
-11 -9 4 0.5064 -0.5584
-11 -9 5 -3.4050 -0.4723
-11 -9 6 -0.9898 -0.5771
-11 -9 7 -1.8175 -0.0013
-11 -9 8 -1.8886 -0.6671
-11 -8 1 -3.3350 -0.0789
-11 -8 2 3.3521 -0.2418
-11 -8 3 0.5032 0.1578
-11 -8 4 0.4829 -0.0838
-11 -8 5 -0.7927 -0.1974
-11 -8 6 -5.1336 -0.0122
-11 -8 7 -2.9395 -0.0602
-11 -8 8 1.9126 0.0242
-11 -8 9 2.6504 -0.2326
-11 -7 1 5.2642 0.2427
-11 -7 2 -1.3341 0.0703
-11 -7 3 6.5964 0.2532
-11 -7 4 2.5849 -0.0392
-11 -7 5 -1.8981 0.3029
-11 -7 6 0.5149 0.1811
-11 -7 7 1.7557 0.2332
-11 -7 8 2.9470 -0.2579
-11 -7 9 -0.7638 -0.4401
-11 -7 10 0.6577 0.1029
-11 -6 1 0.0473 -0.0413
-11 -6 2 8.8395 0.0316
-11 -6 3 0.5683 0.2531
-11 -6 4 -4.4320 0.2621
-11 -6 5 -0.9998 0.0304
-11 -6 6 -1.8301 0.0232
-11 -6 7 -0.5064 -0.1061
-11 -6 8 -2.6604 -0.2999
-11 -6 9 2.0697 -0.1760
-11 -6 10 1.9965 -0.3256
-11 -6 11 0.9921 -0.0741
-11 -5 1 2.4099 0.0758
-11 -5 2 -10.5168 -0.0199
-11 -5 3 -0.7729 0.0756
-11 -5 4 1.7953 -0.2200
-11 -5 5 2.2929 -0.1896
-11 -5 6 -1.1241 0.0501
-11 -5 7 -1.8268 0.0415
-11 -5 8 4.7989 0.2208
-11 -5 9 0.2521 -0.1611
-11 -5 10 -3.0084 0.0478
-11 -5 11 0.1332 0.3674
-11 -4 1 -6.9911 -0.2051
-11 -4 2 3.9647 -0.1612
-11 -4 3 0.1389 -0.1478
-11 -4 4 -1.1800 -0.1653
-11 -4 5 0.3765 0.0347
-11 -4 6 -1.3741 0.1936
-11 -4 7 0.9610 0.2110
-11 -4 8 -4.9822 -0.2044
-11 -4 9 -0.0184 -0.1840
-11 -4 10 3.9650 0.2681
-11 -4 11 1.5099 0.2267
-11 -4 12 -0.6155 0.6740
-11 -3 1 6.8174 0.0034
-11 -3 2 -3.8873 -0.0121
-11 -3 3 -0.0321 -0.0702
-11 -3 4 1.5481 -0.0104
-11 -3 5 -0.7335 -0.0028
-11 -3 6 -5.4913 0.1640
-11 -3 7 -4.2546 -0.1296
-11 -3 8 8.2342 0.1161
-11 -3 9 5.2731 0.0544
-11 -3 10 -2.1682 0.1615
-11 -3 11 2.0839 0.6714
-11 -3 12 1.7609 0.6169
-11 -2 1 -5.0211 -0.0475
-11 -2 2 0.3816 0.0274
-11 -2 3 -1.6934 0.2086
-11 -2 4 0.6927 0.1529
-11 -2 5 -1.9045 0.0101
-11 -2 6 -0.1589 -0.1726
-11 -2 7 8.3568 -0.1379
-11 -2 8 1.4939 -0.1398
-11 -2 9 0.2229 -0.1238
-11 -2 10 3.0311 0.3650
-11 -2 11 0.1647 0.0346
-11 -2 12 -2.2257 -0.5548
-11 -1 1 5.9604 0.2314
-11 -1 2 3.6103 0.3351
-11 -1 3 4.7975 0.1745
-11 -1 4 1.3220 -0.0767
-11 -1 5 -2.2400 -0.1866
-11 -1 6 -0.6213 -0.0564
-11 -1 7 -0.5546 0.0908
-11 -1 8 6.8275 0.0828
-11 -1 9 1.5302 -0.1565
-11 -1 10 -3.3297 -0.4138
-11 -1 11 1.7973 -0.2884
-11 -1 12 1.3191 0.5469
-11 0 1 -1.5283 0.0418
-11 0 2 3.5132 -0.1678
-11 0 3 -0.1059 -0.1346
-11 0 4 1.3295 -0.1122
-11 0 5 -4.5885 -0.0716
-11 0 6 -3.1823 0.1584
-11 0 7 3.7703 0.0789
-11 0 8 -1.1381 -0.2527
-11 0 9 0.6383 -0.6020
-11 0 10 4.5111 -0.1481
-11 0 11 0.6844 0.3315
-11 0 12 -1.1373 -0.0222
-11 1 2 5.1018 -0.0663
-11 1 3 4.5176 0.0936
-11 1 4 -3.8793 -0.0055
-11 1 5 -4.9732 0.1874
-11 1 6 0.8344 0.0565
-11 1 7 2.3655 -0.0103
-11 1 8 8.9272 -0.2911
-11 1 9 2.4614 -0.0547
-11 1 10 -0.9677 0.2248
-11 1 11 -0.5539 -0.0276
-11 1 12 -1.2995 0.1384
-11 2 1 -1.4842 0.0838
-11 2 2 -1.4778 0.0149
-11 2 3 -3.9205 0.1394
-11 2 4 -0.8474 0.1440
-11 2 5 -2.3935 0.0605
-11 2 6 -1.1117 0.0650
-11 2 7 1.4316 0.0402
-11 2 8 -3.9566 0.0079
-11 2 9 -1.4848 0.1308
-11 2 10 0.9452 0.0647
-11 2 11 -3.3089 -0.0652
-11 2 12 -1.4087 -0.4552
-11 3 1 3.6171 0.0577
-11 3 2 0.2008 0.2458
-11 3 3 3.5988 0.0768
-11 3 4 -2.3787 -0.2727
-11 3 5 -1.6904 -0.1478
-11 3 6 -2.1811 -0.1961
-11 3 7 -2.2293 -0.0423
-11 3 8 3.2099 -0.0363
-11 3 9 0.2576 0.1638
-11 3 10 -0.8786 -0.1485
-11 3 11 -2.0040 -0.5987
-11 3 12 -1.7456 -0.5763
-11 4 1 -2.6706 0.0386
-11 4 2 -4.4002 -0.2016
-11 4 3 -2.0612 -0.2751
-11 4 4 -4.8953 -0.1914
-11 4 5 -7.6639 -0.0999
-11 4 6 -7.8003 -0.1195
-11 4 7 -1.6481 0.0038
-11 4 8 -1.8186 -0.0906
-11 4 9 -0.0621 0.0915
-11 4 10 -0.4573 -0.1552
-11 4 11 -5.0326 -0.1264
-11 5 1 1.1986 -0.2798
-11 5 2 -0.3569 0.0484
-11 5 3 -1.9590 -0.0618
-11 5 4 -9.0019 0.0861
-11 5 5 -5.6225 0.2022
-11 5 6 -3.0234 0.1065
-11 5 7 1.0378 0.0232
-11 5 8 1.6572 0.0863
-11 5 9 1.3845 0.3538
-11 5 10 -0.3316 -0.0988
-11 5 11 -0.1940 -0.2987
-11 6 1 -1.7334 0.2225
-11 6 2 -3.8181 0.2588
-11 6 3 1.1288 0.1837
-11 6 4 -3.3421 0.2698
-11 6 5 -1.1716 -0.0511
-11 6 6 -3.3851 -0.1912
-11 6 7 0.2637 -0.1510
-11 6 8 0.4178 -0.0457
-11 6 9 2.0016 0.0684
-11 6 10 1.0515 -0.3051
-11 7 1 1.0763 -0.2076
-11 7 2 4.3371 0.0769
-11 7 3 1.2145 -0.1884
-11 7 4 -4.0123 0.0839
-11 7 5 -3.3045 -0.0809
-11 7 6 -2.4362 0.0320
-11 7 7 2.0246 -0.0886
-11 7 8 1.0912 0.0871
-11 7 9 3.5240 0.2080
-11 8 1 1.5064 -0.1986
-11 8 2 1.2080 -0.2247
-11 8 3 3.4922 -0.3525
-11 8 4 -2.1535 0.0194
-11 8 5 1.9571 -0.0869
-11 8 6 -1.5345 0.2398
-11 8 7 -1.0906 -0.0784
-11 8 8 -1.9896 0.1680
-11 9 1 4.3883 -0.3294
-11 9 2 4.2154 0.0205
-11 9 3 -0.1948 0.0084
-11 9 4 -2.7898 0.5062
-11 9 5 -2.3526 0.2067
-11 9 6 -2.7383 0.2393
-11 9 7 1.3269 -0.2764
-11 10 1 1.8243 -0.0014
-11 10 2 -1.4681 -0.2184
-11 10 3 -1.5603 -0.3190
-11 10 4 -3.5083 0.0726
-11 10 5 1.3017 0.0080
-11 11 2 3.6122 0.2508
-11 11 3 1.0179 0.2766
-10 -13 1 0.2802 -0.0444
-10 -13 2 1.8625 -0.2950
-10 -13 3 -3.6636 0.3302
-10 -12 1 0.4229 0.0516
-10 -12 3 5.5956 0.1763
-10 -12 4 -0.0184 0.7791
-10 -12 5 0.3599 -0.1383
-10 -12 6 5.7562 0.5164
-10 -11 1 2.9942 0.2316
-10 -11 2 5.8739 0.0714
-10 -11 3 -4.1743 0.4714
-10 -11 4 2.2235 -0.0355
-10 -11 5 -0.8510 0.7451
-10 -11 6 -5.0013 0.2954
-10 -11 7 -5.4763 0.2221
-10 -10 1 0.6982 0.4751
-10 -10 3 2.3377 -0.0336
-10 -10 4 -0.8605 0.2472
-10 -10 5 -1.6804 -0.1752
-10 -10 6 2.0930 0.3454
-10 -10 7 -0.9248 0.6121
-10 -10 8 0.4632 -0.0434
-10 -10 9 4.4641 0.4642
-10 -9 1 -0.7399 -0.0939
-10 -9 2 5.7720 -0.1606
-10 -9 3 -0.4028 0.1208
-10 -9 4 4.3477 -0.0012
-10 -9 5 1.0295 0.4192
-10 -9 6 -5.6515 0.3849
-10 -9 7 -1.2180 0.2779
-10 -9 8 2.1380 0.6836
-10 -9 9 -0.7695 0.0541
-10 -9 10 -2.9793 0.4586
-10 -8 1 -0.3075 0.0418
-10 -8 2 -2.7221 -0.0822
-10 -8 3 3.2882 0.0924
-10 -8 4 -1.3644 0.1092
-10 -8 5 -2.4778 0.0825
-10 -8 6 -0.0230 0.1591
-10 -8 7 0.3637 0.3784
-10 -8 8 0.1793 0.0568
-10 -8 9 3.7357 0.4139
-10 -8 10 2.1770 0.4747
-10 -8 11 -2.2703 -0.4472
-10 -7 1 -6.1549 0.2328
-10 -7 2 4.9482 0.2147
-10 -7 3 -3.7326 0.2378
-10 -7 4 -1.6228 0.1383
-10 -7 5 0.2376 -0.0097
-10 -7 6 -1.6485 -0.0062
-10 -7 7 5.2992 -0.0633
-10 -7 8 3.6966 0.1284
-10 -7 9 0.0129 -0.1713
-10 -7 10 -7.8046 -0.1306
-10 -7 11 -1.4928 0.3994
-10 -7 12 0.3380 0.1564
-10 -6 1 0.2880 0.1766
-10 -6 2 -7.7869 -0.1171
-10 -6 3 0.6850 -0.0481
-10 -6 4 -4.6197 -0.2557
-10 -6 5 -3.8826 -0.2725
-10 -6 6 -0.0509 -0.1428
-10 -6 7 1.9873 -0.0064
-10 -6 8 1.0432 0.0025
-10 -6 9 -1.0331 0.0245
-10 -6 10 -0.5147 0.2349
-10 -6 11 -1.0955 -0.3551
-10 -6 12 -0.4442 -0.2697
-10 -5 1 -10.0026 -0.2388
-10 -5 2 1.9523 -0.1905
-10 -5 3 -13.5739 -0.0787
-10 -5 4 -5.8799 -0.0841
-10 -5 5 2.3879 -0.1071
-10 -5 6 2.9986 -0.1019
-10 -5 7 2.8597 -0.0031
-10 -5 8 -1.5827 -0.0674
-10 -5 9 1.0615 -0.0841
-10 -5 10 -3.9667 -0.2250
-10 -5 11 -1.8065 -0.1879
-10 -5 12 1.0990 0.0108
-10 -5 13 0.8744 -0.7545
-10 -4 1 0.5214 0.1568
-10 -4 2 -6.7197 0.2193
-10 -4 3 2.9477 0.2087
-10 -4 4 3.1270 0.0849
-10 -4 5 -3.1983 0.0130
-10 -4 6 -3.9536 0.1818
-10 -4 7 -2.1978 0.0690
-10 -4 8 4.9493 0.0232
-10 -4 9 -1.1839 -0.1951
-10 -4 10 -0.4830 -0.1683
-10 -4 11 4.6898 0.0138
-10 -4 12 5.6896 -0.2926
-10 -4 13 2.3353 -0.2227
-10 -3 1 -3.5133 0.1011
-10 -3 2 11.6519 0.0340
-10 -3 3 -7.6994 0.1497
-10 -3 4 -2.3408 0.0628
-10 -3 5 -2.8799 0.0935
-10 -3 6 -0.8572 -0.1807
-10 -3 7 -0.0501 -0.1305
-10 -3 8 -0.4846 -0.3115
-10 -3 9 4.9186 0.0042
-10 -3 10 5.3619 0.0973
-10 -3 11 1.3061 -0.0407
-10 -3 12 2.3999 -0.1591
-10 -3 13 1.3735 -0.3156
-10 -3 14 -0.3878 -0.7289
-10 -2 1 1.0019 0.1106
-10 -2 2 -6.6261 0.0934
-10 -2 3 -2.9685 0.0254
-10 -2 4 2.4477 -0.0771
-10 -2 5 -4.3323 -0.1159
-10 -2 6 -0.8722 -0.1677
-10 -2 7 -0.2967 -0.0724
-10 -2 8 8.2365 0.0324
-10 -2 9 -2.1994 0.1360
-10 -2 10 -2.5480 -0.1465
-10 -2 11 4.6256 0.1246
-10 -2 12 5.5065 -0.1230
-10 -2 13 0.6537 -0.1776
-10 -2 14 2.7085 0.3063
-10 -1 1 -10.0335 -0.0996
-10 -1 2 11.4718 -0.2719
-10 -1 3 2.8292 0.0202
-10 -1 4 9.3873 -0.0101
-10 -1 5 -1.3349 0.0050
-10 -1 6 -2.7028 -0.0799
-10 -1 7 -2.9071 0.2031
-10 -1 8 -3.5931 0.0525
-10 -1 9 1.1201 0.0925
-10 -1 10 5.8820 -0.0588
-10 -1 11 1.7541 0.1397
-10 -1 12 3.0742 -0.0510
-10 -1 13 2.2464 0.5410
-10 -1 14 1.9745 0.1819
-10 0 1 -0.0046 -0.0658
-10 0 2 -0.6027 0.0131
-10 0 3 -0.7209 0.0343
-10 0 4 -0.3160 -0.1325
-10 0 5 -8.4608 0.0348
-10 0 6 -3.0277 -0.0395
-10 0 7 -4.4276 0.1605
-10 0 8 3.3225 -0.0467
-10 0 9 -2.3935 0.1102
-10 0 10 0.5136 0.0695
-10 0 11 5.3402 0.4043
-10 0 12 2.9954 0.3776
-10 0 13 -0.0218 0.1021
-10 0 14 1.4428 -0.2131
-10 1 1 -5.5754 0.0450
-10 1 2 9.1524 -0.2489
-10 1 3 2.0561 0.0666
-10 1 4 8.2697 0.1736
-10 1 5 -1.2416 0.1182
-10 1 6 -0.4772 0.0189
-10 1 7 0.5219 -0.0690
-10 1 8 0.3330 -0.1754
-10 1 9 4.1903 0.0811
-10 1 10 4.5628 0.1317
-10 1 11 -0.5322 0.3047
-10 1 12 0.3946 -0.4015
-10 1 13 -0.0909 -0.4216
-10 1 14 0.0520 -0.7316
-10 2 1 -0.3897 0.1620
-10 2 2 -2.1120 0.2089
-10 2 3 -0.9792 0.1754
-10 2 4 0.6899 -0.0370
-10 2 5 -4.4212 -0.1080
-10 2 6 -0.4823 -0.2184
-10 2 7 -4.3308 -0.1167
-10 2 8 -0.3697 0.0842
-10 2 9 -4.3477 0.2440
-10 2 10 -2.0469 0.1681
-10 2 11 1.1196 -0.2138
-10 2 12 -1.8192 -0.5058
-10 2 13 -1.7974 -0.4353
-10 2 14 -1.3651 -0.2213
-10 3 1 -2.8642 -0.0283
-10 3 2 6.2414 -0.3187
-10 3 3 2.5705 -0.1218
-10 3 4 6.6978 -0.0469
-10 3 5 -1.7940 -0.1193
-10 3 6 -2.0408 0.0440
-10 3 7 -3.0250 -0.0388
-10 3 8 -1.1752 0.0009
-10 3 9 3.5442 0.0034
-10 3 10 3.8790 -0.0069
-10 3 11 0.6558 -0.0801
-10 3 12 -0.2661 -0.2265
-10 3 13 -1.1901 -0.3604
-10 4 1 1.6739 0.0727
-10 4 2 2.2256 0.1554
-10 4 3 1.6587 0.0593
-10 4 4 2.1831 0.1415
-10 4 5 -5.8549 0.1555
-10 4 6 -2.5525 0.2145
-10 4 7 -2.6054 -0.2075
-10 4 8 3.3537 0.0945
-10 4 9 2.3791 -0.0214
-10 4 10 1.3719 0.2077
-10 4 11 0.8574 -0.1067
-10 4 12 -3.1526 -0.3352
-10 4 13 -1.5414 -0.5964
-10 5 1 -3.6033 -0.0073
-10 5 2 2.2388 -0.0811
-10 5 3 0.8350 0.1788
-10 5 4 0.5400 0.1986
-10 5 5 -2.7180 0.0131
-10 5 6 1.5325 0.0328
-10 5 7 1.0395 -0.1209
-10 5 8 3.0548 0.1310
-10 5 9 2.8462 0.0674
-10 5 10 3.6954 0.2685
-10 5 11 2.6248 -0.1690
-10 5 12 1.5806 -0.2055
-10 6 1 -2.2282 0.4003
-10 6 2 4.0138 0.3367
-10 6 3 3.9015 0.0744
-10 6 4 8.7806 -0.0499
-10 6 5 2.0856 -0.0674
-10 6 6 3.7963 -0.0336
-10 6 7 0.1436 -0.3702
-10 6 8 2.1586 0.0666
-10 6 9 3.8169 -0.0497
-10 6 10 3.7878 0.1917
-10 6 11 2.0567 -0.2006
-10 6 12 -2.9996 -0.0276
-10 7 1 -4.4406 -0.0903
-10 7 2 2.4600 -0.3287
-10 7 3 2.6341 -0.1739
-10 7 4 -1.8165 -0.2582
-10 7 5 -2.8880 -0.0294
-10 7 6 0.0063 0.0928
-10 7 7 0.1465 0.0832
-10 7 8 4.5002 0.2182
-10 7 9 4.2543 0.0217
-10 7 10 2.6079 0.2280
-10 7 11 -0.4208 -0.0512
-10 8 1 -4.3171 -0.1325
-10 8 2 1.5134 -0.1585
-10 8 3 -2.2315 -0.0690
-10 8 4 1.2543 -0.1172
-10 8 5 -1.0199 0.2382
-10 8 6 2.2473 0.0458
-10 8 7 0.7007 -0.0745
-10 8 8 0.5726 -0.0733
-10 8 9 -1.1488 0.0190
-10 8 10 -2.6301 0.1555
-10 9 1 -3.7287 0.1747
-10 9 2 1.0568 0.0926
-10 9 3 -2.3614 0.2397
-10 9 4 -5.1413 0.0548
-10 9 5 -1.8879 0.6065
-10 9 6 0.7222 0.2938
-10 9 7 1.1613 0.0536
-10 9 8 2.5391 -0.1180
-10 9 9 4.4667 -0.0143
-10 10 1 -0.1580 -0.1020
-10 10 2 1.0777 -0.2142
-10 10 3 -4.6522 -0.1810
-10 10 4 -2.9247 -0.2303
-10 10 5 -1.5801 0.2545
-10 10 6 0.3740 -0.2502
-10 10 7 0.5668 -0.0644
-10 10 8 1.5300 -0.1992
-10 11 1 0.2886 -0.3251
-10 11 2 3.0068 -0.3499
-10 11 3 -1.9193 -0.1009
-10 11 4 -0.1747 0.0853
-10 11 5 1.7848 0.8464
-10 11 6 1.7404 0.3657
-10 12 1 4.2086 -0.1603
-10 12 2 2.7819 -0.0284
-10 12 3 -2.5691 -0.1456
-10 12 4 -1.1785 0.0088
-9 -14 1 -3.4201 -0.2645
-9 -14 2 0.1476 -0.7714
-9 -14 3 4.1335 -0.2392
-9 -13 1 -0.9666 -0.8237
-9 -13 3 0.0983 -0.4788
-9 -13 4 -4.5147 0.0650
-9 -13 5 0.1837 -0.3018
-9 -13 6 0.4685 0.5372
-9 -12 1 -4.6377 0.4354
-9 -12 2 0.0262 -0.0431
-9 -12 3 0.9345 0.2016
-9 -12 4 3.6414 -0.5565
-9 -12 5 -1.0819 0.0479
-9 -12 6 0.3978 -0.3980
-9 -12 7 1.6621 0.0141
-9 -12 8 -0.2624 0.1969
-9 -11 1 -1.1641 0.0017
-9 -11 2 3.2751 -0.0137
-9 -11 3 2.3705 -0.4988
-9 -11 4 -3.0532 -0.3225
-9 -11 5 0.3563 -0.5538
-9 -11 6 0.2402 0.1836
-9 -11 7 -5.9357 0.0760
-9 -11 8 -2.4873 -0.2357
-9 -11 9 -0.2685 0.4611
-9 -10 1 -0.4909 0.0821
-9 -10 2 1.4218 -0.2240
-9 -10 3 -3.1326 -0.1022
-9 -10 4 -0.0071 -0.4394
-9 -10 5 -4.2002 0.0284
-9 -10 6 -3.6715 -0.4105
-9 -10 7 1.4723 -0.1824
-9 -10 8 2.9386 -0.0776
-9 -10 9 2.7334 -0.7576
-9 -10 10 4.0909 -0.1969
-9 -10 11 3.1718 -0.1182
-9 -9 1 0.4572 0.0432
-9 -9 2 -0.1897 -0.0026
-9 -9 3 4.9554 0.0482
-9 -9 4 1.0476 0.0701
-9 -9 5 2.9313 0.0690
-9 -9 6 1.7598 0.1143
-9 -9 7 -2.7947 -0.0916
-9 -9 8 3.3794 -0.5773
-9 -9 9 6.1593 -0.1127
-9 -9 10 -0.6174 -0.4424
-9 -9 11 -4.0414 -0.2536
-9 -9 12 0.4997 0.5784
-9 -8 1 6.1268 0.2550
-9 -8 2 5.5585 0.1533
-9 -8 3 -0.0346 0.1934
-9 -8 4 -1.3451 0.0840
-9 -8 5 -6.3304 -0.0426
-9 -8 6 -5.4621 -0.4188
-9 -8 7 4.4163 -0.4104
-9 -8 8 5.2636 -0.3002
-9 -8 9 1.2070 -0.4908
-9 -8 10 1.2707 -0.0768
-9 -8 11 5.3702 0.0977
-9 -8 12 0.2559 -0.7746
-9 -7 1 -0.0647 0.3086
-9 -7 2 -5.2565 0.0354
-9 -7 3 5.0895 -0.0317
-9 -7 4 -6.0211 -0.2474
-9 -7 5 -1.9140 -0.1356
-9 -7 6 -1.0112 -0.1236
-9 -7 7 -1.1699 -0.0766
-9 -7 8 3.7267 -0.2209
-9 -7 9 5.8027 -0.0787
-9 -7 10 -0.1501 -0.1778
-9 -7 11 -6.5934 -0.3374
-9 -7 12 -0.7963 0.4032
-9 -7 13 1.5566 0.4001
-9 -6 1 8.0730 -0.1935
-9 -6 2 5.8060 -0.3970
-9 -6 3 -2.1713 -0.2072
-9 -6 4 -0.9555 0.0286
-9 -6 5 -1.4315 0.0948
-9 -6 6 -3.3947 0.0901
-9 -6 7 4.1065 0.1472
-9 -6 8 2.3382 0.1233
-9 -6 9 0.8209 0.1040
-9 -6 10 -1.0288 0.2682
-9 -6 11 5.8102 0.4658
-9 -6 12 1.9139 0.1560
-9 -6 13 -1.2586 -0.1573
-9 -6 14 -2.8571 0.2198
-9 -5 1 -2.1596 -0.0323
-9 -5 2 -7.0157 0.0413
-9 -5 3 8.2840 0.1088
-9 -5 4 -7.7894 0.0939
-9 -5 5 -2.7499 0.1053
-9 -5 6 -1.6448 0.1838
-9 -5 7 -0.9663 0.1024
-9 -5 8 0.3634 0.1359
-9 -5 9 -1.1708 0.0512
-9 -5 10 -2.1887 0.0786
-9 -5 11 -3.8713 -0.0285
-9 -5 12 0.3925 0.1299
-9 -5 13 0.7512 0.3688
-9 -5 14 -0.8348 0.2003
-9 -4 1 5.0942 0.1927
-9 -4 2 8.1280 0.1022
-9 -4 3 -4.2266 0.2163
-9 -4 4 2.9431 0.0814
-9 -4 5 3.2353 0.0454
-9 -4 6 -5.5032 -0.0796
-9 -4 7 -2.9868 0.0090
-9 -4 8 -3.1506 -0.0448
-9 -4 9 2.6732 0.0561
-9 -4 10 0.4659 0.0987
-9 -4 11 3.9379 0.1121
-9 -4 12 2.1691 0.2700
-9 -4 13 -0.4109 0.0284
-9 -4 14 -2.2568 0.1372
-9 -4 15 -0.0391 0.8456
-9 -3 1 -2.5497 0.4547
-9 -3 2 -5.0924 0.1563
-9 -3 3 8.9504 -0.2384
-9 -3 4 -5.6460 -0.3140
-9 -3 5 -5.4337 -0.2916
-9 -3 6 -2.2009 -0.1059
-9 -3 7 0.7278 -0.0973
-9 -3 8 2.6811 0.1061
-9 -3 9 -4.1659 0.0851
-9 -3 10 -4.7322 0.0827
-9 -3 11 -1.3771 0.1163
-9 -3 12 -1.0198 -0.0145
-9 -3 13 -2.2777 0.1736
-9 -3 14 -1.2281 0.5268
-9 -3 15 -0.7563 0.1634
-9 -2 1 -4.6851 -0.2501
-9 -2 2 3.1324 -0.3966
-9 -2 3 -11.6637 -0.0666
-9 -2 4 0.6468 -0.0166
-9 -2 5 2.3530 0.0603
-9 -2 6 -2.8886 -0.0827
-9 -2 7 -1.1818 0.0245
-9 -2 8 -3.5562 0.0534
-9 -2 9 -0.9745 0.1034
-9 -2 10 -4.4325 0.0391
-9 -2 11 -4.7701 -0.1027
-9 -2 12 -2.7978 -0.0115
-9 -2 13 0.3360 0.1845
-9 -2 14 1.4314 0.1867
-9 -2 15 3.1869 0.4787
-9 -1 1 -8.4930 0.3315
-9 -1 2 -5.4770 0.3016
-9 -1 3 10.8460 0.1143
-9 -1 4 6.4415 0.0213
-9 -1 5 2.3890 0.0361
-9 -1 6 2.1535 -0.0042
-9 -1 7 -2.9285 0.1126
-9 -1 8 -2.6283 0.1805
-9 -1 9 -8.2263 0.0803
-9 -1 10 -4.5899 -0.1287
-9 -1 11 1.4703 -0.2577
-9 -1 12 -0.3715 -0.0484
-9 -1 13 -0.2487 0.0129
-9 -1 14 1.0152 0.2176
-9 -1 15 2.2463 -0.1832
-9 0 1 0.0039 0.0236
-9 0 2 10.2604 -0.1224
-9 0 3 -4.2017 0.1483
-9 0 4 0.7380 0.1602
-9 0 5 -5.4074 0.1239
-9 0 6 -8.5665 -0.0411
-9 0 7 -2.5640 -0.0544
-9 0 8 -0.3256 -0.0851
-9 0 9 1.6262 -0.1399
-9 0 10 -2.4359 -0.0834
-9 0 11 -6.6936 0.0970
-9 0 12 -4.5350 0.0127
-9 0 13 -1.2073 -0.0625
-9 0 14 0.6049 -0.2252
-9 0 15 1.7299 -0.2602
-9 1 1 3.0454 0.4410
-9 1 2 -1.2134 0.1135
-9 1 3 6.8399 -0.0701
-9 1 4 2.1972 -0.1450
-9 1 5 1.4541 -0.0088
-9 1 6 5.7374 -0.0803
-9 1 7 2.1212 0.0722
-9 1 8 1.6327 0.0143
-9 1 9 -4.4823 0.0224
-9 1 10 -2.9716 0.0374
-9 1 11 -0.8352 -0.3209
-9 1 12 -3.0980 -0.1159
-9 1 13 -1.3623 -0.2592
-9 1 14 -1.3220 -0.1938
-9 1 15 -0.0028 -0.4138
-9 2 1 3.2472 -0.3234
-9 2 2 5.9351 -0.4414
-9 2 3 -1.3395 -0.1091
-9 2 4 3.3231 0.0307
-9 2 5 0.5457 0.1416
-9 2 6 -5.0271 -0.0037
-9 2 7 -2.8032 0.0420
-9 2 8 -3.7072 -0.0120
-9 2 9 -2.0706 0.0225
-9 2 10 -3.2707 -0.0805
-9 2 11 -5.6014 0.0852
-9 2 12 -3.2000 0.1015
-9 2 13 -4.1370 -0.1498
-9 2 14 -3.6059 -0.1835
-9 2 15 -1.4746 -0.2509
-9 3 1 5.3944 0.2964
-9 3 2 0.8796 -0.0058
-9 3 3 8.9194 -0.0788
-9 3 4 0.0988 -0.0466
-9 3 5 -4.0895 0.0363
-9 3 6 -3.6522 0.0671
-9 3 7 -2.6917 0.1334
-9 3 8 -1.2046 0.0166
-9 3 9 -1.2884 -0.0333
-9 3 10 -0.7037 0.0962
-9 3 11 0.3458 0.0100
-9 3 12 -1.8205 0.1552
-9 3 13 -1.8032 -0.0070
-9 3 14 -1.6318 -0.1260
-9 3 15 -0.7238 -0.5574
-9 4 1 5.0915 -0.1243
-9 4 2 3.5480 0.0097
-9 4 3 1.0566 0.1628
-9 4 4 -0.0988 0.1175
-9 4 5 3.3385 0.1665
-9 4 6 -2.6813 -0.0166
-9 4 7 1.0476 0.0653
-9 4 8 -1.5009 -0.1835
-9 4 9 0.4777 0.0371
-9 4 10 1.7152 -0.0591
-9 4 11 1.6410 0.1265
-9 4 12 1.8117 0.1177
-9 4 13 -1.5816 -0.2353
-9 4 14 -2.7343 -0.4496
-9 5 1 -0.1965 0.5643
-9 5 2 -4.4990 0.2381
-9 5 3 4.2370 -0.0928
-9 5 4 -0.8730 -0.0925
-9 5 5 -3.9310 -0.2022
-9 5 6 -3.6693 -0.1310
-9 5 7 -0.8501 -0.2039
-9 5 8 -4.2196 -0.1220
-9 5 9 -0.0326 0.0527
-9 5 10 -1.4820 0.0518
-9 5 11 0.9004 0.0458
-9 5 12 -0.9402 -0.2161
-9 5 13 -1.7037 -0.2368
-9 5 14 -2.1903 -0.0514
-9 6 1 1.2420 -0.0009
-9 6 2 2.5499 0.0705
-9 6 3 5.5601 -0.0248
-9 6 4 0.2941 -0.0540
-9 6 5 7.3682 -0.1267
-9 6 6 -1.1752 -0.0704
-9 6 7 0.1192 0.0654
-9 6 8 -3.4552 -0.1015
-9 6 9 -0.0196 0.0954
-9 6 10 1.1016 -0.0958
-9 6 11 2.9318 0.0594
-9 6 12 1.3761 -0.0130
-9 6 13 0.1237 0.2610
-9 7 1 0.8252 0.1213
-9 7 2 -1.7211 0.0481
-9 7 3 2.2080 -0.1378
-9 7 4 -2.7804 0.0859
-9 7 5 -8.4378 -0.0047
-9 7 6 -7.7644 0.2436
-9 7 7 -1.7452 -0.0198
-9 7 8 -3.8007 0.0036
-9 7 9 2.6648 0.1236
-9 7 10 -1.2094 -0.0718
-9 7 11 -0.4073 0.0010
-9 7 12 -2.3929 -0.2028
-9 7 13 1.6840 -0.2025
-9 8 1 0.6883 0.2094
-9 8 2 0.9957 0.3315
-9 8 3 0.6550 0.1469
-9 8 4 -7.4182 0.1950
-9 8 5 2.3252 -0.0186
-9 8 6 0.7953 0.1546
-9 8 7 2.2684 -0.1718
-9 8 8 -1.9903 -0.1068
-9 8 9 -0.4754 0.0621
-9 8 10 -5.3083 0.1446
-9 8 11 -1.9420 0.2121
-9 8 12 0.8973 -0.2824
-9 9 1 0.9934 0.1598
-9 9 2 -0.0143 0.0749
-9 9 3 1.3301 -0.0749
-9 9 4 -1.0451 0.0831
-9 9 5 -2.3524 -0.0805
-9 9 6 -3.0989 0.2459
-9 9 7 -0.1929 -0.1638
-9 9 8 -0.8617 0.0203
-9 9 9 1.4974 0.1862
-9 9 10 0.8119 0.0303
-9 9 11 3.7638 -0.1044
-9 10 1 3.3876 -0.0365
-9 10 2 3.4786 -0.0331
-9 10 3 1.6978 -0.2500
-9 10 4 -3.2310 -0.1407
-9 10 5 2.6923 -0.0493
-9 10 6 2.9547 0.2403
-9 10 7 2.0782 -0.3876
-9 10 8 -1.9000 0.1253
-9 10 9 1.7196 0.2258
-9 10 10 -3.1422 0.5020
-9 11 1 1.2137 -0.0904
-9 11 2 -1.3059 -0.1809
-9 11 3 -1.7017 -0.2859
-9 11 4 -3.3504 -0.0033
-9 11 5 1.2625 0.0747
-9 11 6 -0.1635 0.2529
-9 11 7 -0.3207 -0.2178
-9 11 8 2.0648 0.1177
-9 12 1 0.9853 0.0402
-9 12 2 -0.5290 -0.0238
-9 12 3 -1.9655 -0.0930
-9 12 4 -0.8380 -0.0512
-9 12 5 1.8702 0.1044
-9 12 6 0.3797 0.0482
-9 13 1 -1.1693 0.4936
-9 13 2 -6.5727 -0.0147
-9 13 3 -7.6897 -0.6353
-9 13 4 -8.1813 -0.4493
-8 -15 1 -2.7280 0.0782
-8 -15 2 -0.0711 -0.0185
-8 -14 1 -0.8053 0.1560
-8 -14 2 -1.5845 0.6043
-8 -14 3 2.2237 0.1143
-8 -14 4 3.6377 0.4335
-8 -14 5 0.1336 -0.1219
-8 -13 1 -4.3604 0.3153
-8 -13 2 7.5053 0.0330
-8 -13 3 2.0986 0.4772
-8 -13 4 0.3395 -0.1535
-8 -13 5 -3.7802 0.3484
-8 -13 6 2.0263 0.1633
-8 -13 7 0.5668 0.1335
-8 -13 8 -0.6305 -0.2642
-8 -12 1 -1.6378 0.2535
-8 -12 2 0.4929 0.5048
-8 -12 3 -0.2913 -0.1266
-8 -12 4 1.2590 0.2173
-8 -12 5 -0.5722 -0.2460
-8 -12 6 -0.2517 0.1062
-8 -12 7 -2.4148 -0.2259
-8 -12 8 2.3247 -0.3099
-8 -12 9 0.2194 0.0769
-8 -11 1 -3.4964 -0.0927
-8 -11 2 10.6094 -0.4060
-8 -11 3 1.7171 -0.0834
-8 -11 4 4.0726 -0.3364
-8 -11 5 -1.6747 0.2139
-8 -11 6 3.5657 0.0711
-8 -11 7 0.8451 0.2008
-8 -11 8 -0.5359 0.0969
-8 -11 9 2.7830 -0.2513
-8 -11 10 4.6224 0.2213
-8 -11 11 1.3823 -0.4337
-8 -10 1 -1.0725 -0.2316
-8 -10 2 2.7423 -0.0294
-8 -10 3 1.2382 -0.0834
-8 -10 4 0.1508 0.2352
-8 -10 5 -2.5332 0.1807
-8 -10 6 -2.9686 0.3355
-8 -10 7 -4.1181 0.0571
-8 -10 8 5.9424 -0.0412
-8 -10 9 4.9950 0.1926
-8 -10 10 2.5529 -0.3943
-8 -10 11 2.6269 0.0562
-8 -10 12 3.8176 0.5752
-8 -9 1 1.4542 0.1013
-8 -9 2 7.0879 0.0705
-8 -9 3 -2.5434 0.1673
-8 -9 4 1.6513 0.0116
-8 -9 5 -0.6010 0.0944
-8 -9 6 3.6332 -0.0149
-8 -9 7 4.0270 0.0605
-8 -9 8 0.2986 0.1736
-8 -9 9 2.1648 0.0244
-8 -9 10 3.8846 0.3814
-8 -9 11 -0.1794 0.1597
-8 -9 12 -2.6868 0.0274
-8 -9 13 0.1490 0.7418
-8 -8 1 -1.1277 0.3635
-8 -8 2 -0.7381 0.0251
-8 -8 3 4.3215 -0.1473
-8 -8 4 0.8869 -0.2406
-8 -8 5 -0.0387 -0.1131
-8 -8 6 -5.0850 -0.1024
-8 -8 7 -3.7959 0.0308
-8 -8 8 4.7975 0.1815
-8 -8 9 3.9386 0.3699
-8 -8 10 -3.5792 0.2650
-8 -8 11 -1.8643 0.2590
-8 -8 12 5.7987 0.6282
-8 -8 13 2.8334 0.0834
-8 -8 14 0.6312 0.1013
-8 -7 1 -2.3672 -0.2365
-8 -7 2 -0.9066 -0.3140
-8 -7 3 -5.7745 -0.2035
-8 -7 4 -2.4932 -0.2089
-8 -7 5 -5.0489 -0.1319
-8 -7 6 -1.7019 0.0349
-8 -7 7 2.9072 0.1672
-8 -7 8 -4.6228 0.3258
-8 -7 9 -2.6695 0.2562
-8 -7 10 -0.3350 0.2549
-8 -7 11 1.4256 0.0646
-8 -7 12 -3.0530 -0.0262
-8 -7 13 0.7670 0.3839
-8 -7 14 1.2844 0.7866
-8 -6 1 -0.5516 0.2004
-8 -6 2 -1.1791 0.0177
-8 -6 3 5.5659 -0.0137
-8 -6 4 -3.0818 0.0759
-8 -6 5 3.5237 0.2235
-8 -6 6 -0.8212 0.1754
-8 -6 7 0.2363 0.1595
-8 -6 8 4.8092 0.1295
-8 -6 9 3.6905 0.0014
-8 -6 10 -3.6037 0.0300
-8 -6 11 -1.8782 -0.1688
-8 -6 12 7.5371 0.0798
-8 -6 13 4.1946 -0.1350
-8 -6 14 0.9050 -0.2405
-8 -6 15 -0.9606 -0.2109
-8 -5 1 -5.1433 0.0892
-8 -5 2 -1.7438 0.1467
-8 -5 3 -5.7834 0.3447
-8 -5 4 3.2174 0.1663
-8 -5 5 -4.7228 0.0803
-8 -5 6 -3.4743 -0.1181
-8 -5 7 2.4864 -0.1970
-8 -5 8 -4.5982 -0.1678
-8 -5 9 -2.6428 -0.0791
-8 -5 10 -3.5006 -0.1593
-8 -5 11 0.8663 -0.3011
-8 -5 12 -1.5972 -0.2456
-8 -5 13 1.3768 -0.3017
-8 -5 14 2.3644 0.0779
-8 -5 15 2.4612 0.2535
-8 -4 1 -3.5441 0.6488
-8 -4 2 2.7703 0.1729
-8 -4 3 5.2956 -0.2112
-8 -4 4 -9.8148 -0.2263
-8 -4 5 -2.0688 -0.3068
-8 -4 6 0.0460 -0.2115
-8 -4 7 -2.1112 -0.1626
-8 -4 8 2.4319 -0.0503
-8 -4 9 0.5942 -0.1225
-8 -4 10 0.2504 -0.1554
-8 -4 11 3.4498 -0.2604
-8 -4 12 8.0717 -0.2873
-8 -4 13 2.2671 -0.1332
-8 -4 14 0.4400 0.0113
-8 -4 15 -1.8951 -0.1517
-8 -4 16 -1.9313 0.0897
-8 -3 1 -7.9176 -0.4536
-8 -3 2 -0.3489 -0.4183
-8 -3 3 -13.4485 -0.1428
-8 -3 4 4.7723 -0.1532
-8 -3 5 -6.3061 0.0951
-8 -3 6 -2.6802 -0.0001
-8 -3 7 4.8459 0.0589
-8 -3 8 4.2828 0.0630
-8 -3 9 4.8829 0.2237
-8 -3 10 0.3837 0.1286
-8 -3 11 -1.9035 0.0493
-8 -3 12 -3.2363 0.0527
-8 -3 13 -1.3765 -0.0099
-8 -3 14 1.1044 0.0548
-8 -3 15 1.9263 0.4261
-8 -3 16 3.2531 0.2653
-8 -2 1 -10.7031 0.4147
-8 -2 2 0.2897 0.0874
-8 -2 3 0.8385 -0.0131
-8 -2 4 -8.7223 0.1844
-8 -2 5 -2.5767 0.2205
-8 -2 6 6.9692 0.1697
-8 -2 7 -2.4608 0.1103
-8 -2 8 0.5891 0.1045
-8 -2 9 -5.3712 0.1736
-8 -2 10 -1.6348 0.0037
-8 -2 11 2.3339 -0.0055
-8 -2 12 3.7801 -0.1349
-8 -2 13 -1.3210 0.0154
-8 -2 14 -0.0111 0.2122
-8 -2 15 -1.2913 0.0161
-8 -2 16 -0.0740 -0.0926
-8 -1 1 -6.7365 -0.1616
-8 -1 2 5.6863 0.0922
-8 -1 3 -9.1997 0.3463
-8 -1 4 15.3598 0.1993
-8 -1 5 0.1713 0.1191
-8 -1 6 -0.7334 -0.2200
-8 -1 7 -0.0747 -0.1836
-8 -1 8 3.0841 -0.0740
-8 -1 9 4.5725 0.1662
-8 -1 10 6.0005 0.0981
-8 -1 11 2.2290 0.1319
-8 -1 12 1.7437 -0.1481
-8 -1 13 -0.2851 0.0966
-8 -1 14 0.1888 -0.0118
-8 -1 15 -1.5732 0.1088
-8 -1 16 1.3131 0.0243
-8 0 1 -2.6917 0.7734
-8 0 2 7.8484 0.0972
-8 0 3 4.6044 -0.2186
-8 0 4 -5.0971 -0.2770
-8 0 5 -8.7228 -0.1320
-8 0 6 1.8355 -0.1293
-8 0 7 -6.7423 0.0162
-8 0 8 3.1924 0.0007
-8 0 9 1.0533 0.1271
-8 0 10 4.6881 -0.1021
-8 0 11 2.0639 -0.1147
-8 0 12 -1.9550 0.0687
-8 0 13 -6.7871 0.1726
-8 0 14 -5.8742 0.1095
-8 0 15 -5.3050 0.0556
-8 0 16 -1.5292 0.0086
-8 1 1 0.5730 -0.3962
-8 1 2 4.9566 -0.3645
-8 1 3 -11.0519 -0.1452
-8 1 4 10.7493 -0.0085
-8 1 5 -0.2191 0.1212
-8 1 6 2.8163 -0.0622
-8 1 7 3.4282 -0.0047
-8 1 8 6.3688 0.0308
-8 1 9 2.0976 0.0813
-8 1 10 1.9805 -0.0434
-8 1 11 -1.1919 0.1540
-8 1 12 1.5796 -0.1848
-8 1 13 -1.1782 0.0979
-8 1 14 -0.9123 0.0067
-8 1 15 -2.7909 -0.0079
-8 1 16 0.6560 -0.0968
-8 2 1 -6.7518 0.4357
-8 2 2 1.6603 -0.0741
-8 2 3 3.8960 -0.0257
-8 2 4 1.0990 0.0120
-8 2 5 -1.9329 0.0777
-8 2 6 5.9468 0.0886
-8 2 7 -6.0568 0.0316
-8 2 8 -0.9543 0.0055
-8 2 9 -3.0168 -0.0178
-8 2 10 3.1949 -0.0974
-8 2 11 3.8435 -0.2125
-8 2 12 1.1455 0.0471
-8 2 13 -2.1174 0.1344
-8 2 14 -2.7852 -0.1370
-8 2 15 -2.3243 -0.2180
-8 2 16 0.5153 -0.3085
-8 3 1 -1.8330 -0.0104
-8 3 2 3.7461 0.0627
-8 3 3 -4.1885 0.1237
-8 3 4 9.9280 0.1362
-8 3 5 -1.9357 0.1743
-8 3 6 -4.6868 -0.0464
-8 3 7 -4.4995 0.0075
-8 3 8 1.9721 -0.0246
-8 3 9 1.7701 -0.0894
-8 3 10 4.6726 -0.1642
-8 3 11 0.4625 0.0660
-8 3 12 2.7286 -0.0245
-8 3 13 0.8859 -0.0124
-8 3 14 1.4905 -0.2623
-8 3 15 0.5059 -0.1873
-8 3 16 0.6079 -0.1902
-8 4 1 -0.8591 0.5910
-8 4 2 2.8498 -0.0373
-8 4 3 3.8126 -0.0441
-8 4 4 -0.1654 -0.1502
-8 4 5 -2.5363 -0.2267
-8 4 6 9.9742 -0.0259
-8 4 7 3.6432 -0.2070
-8 4 8 6.2724 0.0371
-8 4 9 0.8766 -0.0554
-8 4 10 1.7657 0.1328
-8 4 11 4.7818 -0.0787
-8 4 12 5.7826 -0.1311
-8 4 13 5.0589 -0.0969
-8 4 14 4.4922 -0.0905
-8 4 15 2.8103 0.1071
-8 4 16 0.9688 -0.0556
-8 5 1 -7.0582 -0.1491
-8 5 2 -1.4508 -0.1437
-8 5 3 -3.9140 -0.1324
-8 5 4 7.0041 -0.1084
-8 5 5 3.3024 0.0652
-8 5 6 -2.6534 -0.0199
-8 5 7 -4.1944 0.0868
-8 5 8 -1.2477 0.0334
-8 5 9 -2.7051 -0.0422
-8 5 10 3.7476 -0.0174
-8 5 11 -0.9651 -0.0394
-8 5 12 -0.5704 0.0595
-8 5 13 -0.7475 0.1003
-8 5 14 0.1915 -0.1691
-8 5 15 0.9074 -0.0234
-8 6 1 4.9503 0.3486
-8 6 2 7.9084 -0.1165
-8 6 3 9.0116 -0.0031
-8 6 4 3.2317 -0.0466
-8 6 5 -5.9236 0.0294
-8 6 6 4.7360 0.1404
-8 6 7 0.5856 -0.1353
-8 6 8 3.7112 0.1128
-8 6 9 3.0770 0.0028
-8 6 10 0.6122 0.2600
-8 6 11 0.0368 0.1053
-8 6 12 1.7025 0.0533
-8 6 13 4.3912 0.0332
-8 6 14 7.0536 0.0960
-8 6 15 8.0176 0.1636
-8 7 1 -2.6975 0.1473
-8 7 2 1.0221 0.0735
-8 7 3 -5.7436 0.1746
-8 7 4 -4.2232 0.0861
-8 7 5 -1.7399 0.1344
-8 7 6 -5.2679 -0.0576
-8 7 7 -2.4552 0.0017
-8 7 8 1.8171 -0.0814
-8 7 9 -1.4809 -0.0252
-8 7 10 0.6413 0.1699
-8 7 11 -3.0033 -0.0277
-8 7 12 -1.0278 -0.0210
-8 7 13 1.4697 -0.0504
-8 7 14 3.3006 -0.5330
-8 8 1 1.4852 0.3907
-8 8 2 1.2471 0.1030
-8 8 3 2.6324 0.1684
-8 8 4 1.3381 -0.1339
-8 8 5 -5.5277 0.0192
-8 8 6 4.5704 -0.0892
-8 8 7 3.1661 -0.1848
-8 8 8 1.8288 -0.1298
-8 8 9 0.7255 0.0418
-8 8 10 -0.5949 0.2897
-8 8 11 -2.0757 0.2614
-8 8 12 0.0550 0.2662
-8 8 13 3.6026 -0.0968
-8 9 1 -5.5232 0.0696
-8 9 2 0.3181 -0.1589
-8 9 3 -4.0205 -0.1495
-8 9 4 -4.0838 -0.2756
-8 9 5 1.8330 0.0415
-8 9 6 -0.7785 -0.0542
-8 9 7 -4.6083 -0.0129
-8 9 8 -4.1410 -0.1951
-8 9 9 -1.4626 0.0107
-8 9 10 -1.0020 0.1591
-8 9 11 0.5699 -0.1675
-8 9 12 2.7322 -0.2286
-8 10 1 -1.5115 -0.0694
-8 10 2 0.0336 -0.1057
-8 10 3 0.0457 0.0877
-8 10 4 0.9323 -0.0734
-8 10 5 -2.6809 0.3223
-8 10 6 -0.8305 0.0987
-8 10 7 0.1876 0.0065
-8 10 8 2.0006 -0.2942
-8 10 9 0.8452 0.0969
-8 10 10 1.7408 0.0824
-8 10 11 -0.5521 0.2228
-8 11 1 -6.9313 -0.0258
-8 11 2 -3.1927 0.0924
-8 11 3 -7.0404 -0.0239
-8 11 4 -6.6926 -0.1478
-8 11 5 -3.7304 0.3760
-8 11 6 -1.4127 0.0886
-8 11 7 -4.8852 -0.1511
-8 11 8 -5.7569 -0.3635
-8 11 9 1.2492 -0.1105
-8 11 10 -1.9656 -0.1430
-8 12 1 -3.3970 0.2416
-8 12 2 -0.8785 -0.0474
-8 12 3 -5.4185 -0.2245
-8 12 4 -4.1276 -0.1416
-8 12 5 -1.1698 0.2150
-8 12 6 -2.2927 -0.1358
-8 12 7 -2.3298 -0.1463
-8 12 8 2.7961 -0.3044
-8 13 1 -4.1461 -0.1774
-8 13 2 -3.5291 -0.1259
-8 13 3 -7.4482 -0.2147
-8 13 4 -3.9766 -0.1383
-8 13 5 -6.0728 0.3852
-8 13 6 -3.5421 0.1187
-8 14 1 -1.7890 -0.0797
-8 14 2 -1.0203 -0.4918
-8 14 3 -5.0283 -0.5369
-7 -15 1 0.8948 -0.7567
-7 -15 2 -3.0381 -0.1736
-7 -15 3 4.1334 -0.1631
-7 -15 4 1.9727 -0.0835
-7 -15 5 1.1454 -0.3935
-7 -14 1 -2.8934 0.4525
-7 -14 2 2.5066 0.0571
-7 -14 3 -0.2699 0.1937
-7 -14 4 1.5064 -0.4188
-7 -14 5 2.2388 -0.0108
-7 -14 6 -1.6662 -0.0595
-7 -14 7 -1.1933 -0.0738
-7 -13 1 2.0848 -0.0496
-7 -13 2 -1.7415 -0.0472
-7 -13 3 7.4142 -0.4004
-7 -13 4 -0.9698 -0.0293
-7 -13 5 -3.8263 -0.3404
-7 -13 6 -0.9219 0.0573
-7 -13 7 2.2921 0.0544
-7 -13 8 1.3834 -0.2557
-7 -13 9 -0.5013 -0.1842
-7 -12 1 -4.6808 0.0488
-7 -12 2 3.7117 -0.1733
-7 -12 3 -5.5585 -0.0134
-7 -12 4 -2.6003 -0.4982
-7 -12 5 1.1585 0.0558
-7 -12 6 1.4994 -0.0134
-7 -12 7 0.0736 -0.0056
-7 -12 8 -2.3511 0.0345
-7 -12 9 1.7375 0.1221
-7 -12 10 0.1307 0.4563
-7 -12 11 1.1721 -0.5240
-7 -11 1 1.6626 -0.0462
-7 -11 2 -0.6944 -0.0091
-7 -11 3 8.4108 -0.1174
-7 -11 4 -0.6852 0.2841
-7 -11 5 -4.0976 0.1089
-7 -11 6 -2.3120 0.2965
-7 -11 7 -0.0979 0.1133
-7 -11 8 2.0683 -0.0568
-7 -11 9 -0.4878 0.0778
-7 -11 10 1.6697 -0.4039
-7 -11 11 3.2891 -0.1536
-7 -11 12 1.5530 -0.1259
-7 -10 1 -0.6969 0.2157
-7 -10 2 8.3120 0.3475
-7 -10 3 -4.0503 0.3009
-7 -10 4 -1.3342 -0.0093
-7 -10 5 0.9106 0.1014
-7 -10 6 1.1247 -0.0641
-7 -10 7 -1.2527 -0.0918
-7 -10 8 -2.0212 -0.0164
-7 -10 9 4.6954 -0.0506
-7 -10 10 1.6371 0.0021
-7 -10 11 -1.6879 -0.5014
-7 -10 12 -0.4787 -0.3599
-7 -10 13 1.5691 0.2662
-7 -9 1 8.3108 0.3732
-7 -9 2 -2.1615 0.1510
-7 -9 3 4.6829 0.0006
-7 -9 4 -4.0590 -0.0194
-7 -9 5 -4.3114 -0.0991
-7 -9 6 -3.2366 -0.1202
-7 -9 7 0.1523 -0.1642
-7 -9 8 2.4501 -0.2276
-7 -9 9 -3.6493 -0.0568
-7 -9 10 -4.2481 -0.1553
-7 -9 11 0.2679 -0.0264
-7 -9 12 0.2412 0.0435
-7 -9 13 -0.1980 -0.4523
-7 -9 14 -0.4839 -0.5552
-7 -8 1 1.8236 -0.2258
-7 -8 2 3.5883 -0.0178
-7 -8 3 -1.5667 -0.1649
-7 -8 4 2.3935 -0.1256
-7 -8 5 5.3935 -0.0269
-7 -8 6 2.0326 0.0102
-7 -8 7 -2.5166 -0.0639
-7 -8 8 -5.4621 0.0531
-7 -8 9 2.4454 0.0404
-7 -8 10 0.9257 -0.0300
-7 -8 11 -3.1841 -0.2032
-7 -8 12 -2.6946 -0.2825
-7 -8 13 2.6306 -0.0568
-7 -8 14 -0.3819 -0.1135
-7 -8 15 2.0666 -0.6228
-7 -7 1 9.5708 -0.1050
-7 -7 2 -6.4510 -0.1908
-7 -7 3 6.2996 -0.0035
-7 -7 4 -3.5863 0.2012
-7 -7 5 -1.3198 0.2658
-7 -7 6 -8.0161 0.1668
-7 -7 7 -1.7000 0.0995
-7 -7 8 1.3105 -0.0823
-7 -7 9 -4.1238 -0.0911
-7 -7 10 -5.8950 -0.0584
-7 -7 11 -0.5071 -0.2095
-7 -7 12 1.7452 -0.0528
-7 -7 13 -2.1390 -0.2611
-7 -7 14 -0.6428 -0.2972
-7 -7 15 1.6598 -0.3846
-7 -6 1 2.8498 -0.1147
-7 -6 2 2.9322 0.3573
-7 -6 3 4.8253 0.2799
-7 -6 4 3.0536 0.1707
-7 -6 5 2.3742 0.2040
-7 -6 6 0.6500 0.0629
-7 -6 7 1.1963 -0.1224
-7 -6 8 -4.5558 -0.1023
-7 -6 9 4.1431 -0.0864
-7 -6 10 1.2661 -0.1740
-7 -6 11 -1.9495 -0.1231
-7 -6 12 -3.3010 -0.1121
-7 -6 13 1.6852 -0.1107
-7 -6 14 -0.6610 -0.1619
-7 -6 15 0.8205 -0.4554
-7 -6 16 0.8286 -0.2704
-7 -5 1 11.1297 0.6752
-7 -5 2 -4.9703 0.0209
-7 -5 3 8.6427 -0.2362
-7 -5 4 -4.3741 -0.1322
-7 -5 5 4.1719 -0.1605
-7 -5 6 -8.4932 -0.0886
-7 -5 7 -2.3402 -0.0467
-7 -5 8 0.2909 -0.0766
-7 -5 9 -5.1265 -0.0081
-7 -5 10 -6.9841 0.0174
-7 -5 11 -2.8993 -0.0939
-7 -5 12 -0.2356 0.0440
-7 -5 13 -4.4083 0.2228
-7 -5 14 -0.2206 0.2036
-7 -5 15 2.3026 -0.0079
-7 -5 16 3.0193 -0.0431
-7 -4 1 -10.0774 -0.5461
-7 -4 2 0.1323 -0.3088
-7 -4 3 5.2020 -0.2503
-7 -4 4 2.3837 -0.2884
-7 -4 5 -8.4639 0.0280
-7 -4 6 -7.1571 -0.0650
-7 -4 7 -0.7571 0.0664
-7 -4 8 -8.1668 0.1372
-7 -4 9 1.8587 0.2192
-7 -4 10 -1.1895 0.0779
-7 -4 11 -1.2554 0.1654
-7 -4 12 -1.0776 0.2542
-7 -4 13 1.7296 0.2031
-7 -4 14 0.7947 0.0996
-7 -4 15 0.6594 0.1305
-7 -4 16 0.1892 -0.0886
-7 -4 17 -3.2835 -0.3719
-7 -3 1 10.5873 0.3293
-7 -3 2 3.4636 -0.0980
-7 -3 3 5.8695 -0.0813
-7 -3 4 -10.9710 0.0849
-7 -3 5 4.4989 0.1188
-7 -3 6 -2.2949 0.2508
-7 -3 7 0.5276 0.2432
-7 -3 8 4.5030 0.1079
-7 -3 9 -1.0351 0.1377
-7 -3 10 -2.4315 0.0304
-7 -3 11 -0.1076 0.0869
-7 -3 12 -1.6941 0.0239
-7 -3 13 -4.5377 0.1956
-7 -3 14 0.7453 0.1570
-7 -3 15 1.1464 -0.0571
-7 -3 16 3.2550 -0.1168
-7 -3 17 3.9442 0.0786
-7 -2 1 -13.1969 0.0052
-7 -2 2 0.5875 0.4318
-7 -2 3 1.3539 0.4032
-7 -2 4 9.8638 0.1916
-7 -2 5 -5.8634 0.2551
-7 -2 6 -3.4874 -0.1198
-7 -2 7 0.8825 -0.1343
-7 -2 8 -10.0991 -0.1944
-7 -2 9 -4.7986 -0.0445
-7 -2 10 -7.0099 -0.0865
-7 -2 11 -5.2368 -0.0595
-7 -2 12 -0.0508 -0.1728
-7 -2 13 4.3406 -0.1299
-7 -2 14 3.2932 -0.2056
-7 -2 15 1.1872 0.0895
-7 -2 16 0.8933 -0.0239
-7 -2 17 -3.0173 -0.1153
-7 -1 1 16.6327 0.8472
-7 -1 2 16.9872 0.0365
-7 -1 3 10.8597 -0.1727
-7 -1 4 -5.8426 -0.2887
-7 -1 5 5.4662 -0.2317
-7 -1 6 0.7628 -0.2310
-7 -1 7 -6.5561 -0.1960
-7 -1 8 -0.6351 -0.2232
-7 -1 9 -0.4174 -0.0405
-7 -1 10 3.2392 -0.1419
-7 -1 11 8.3026 -0.1236
-7 -1 12 4.7356 -0.1357
-7 -1 13 1.0249 -0.0681
-7 -1 14 0.8750 0.1121
-7 -1 15 -0.5994 0.0344
-7 -1 16 1.2067 -0.0310
-7 -1 17 2.3039 0.1299
-7 0 1 -1.9866 -0.5313
-7 0 2 5.4487 -0.2079
-7 0 3 -2.0782 -0.2004
-7 0 4 6.8177 -0.1406
-7 0 5 -12.7414 0.0608
-7 0 6 -9.4031 -0.0824
-7 0 7 0.1407 0.0181
-7 0 8 -1.9254 0.0276
-7 0 9 0.6279 0.0887
-7 0 10 -2.4762 0.0220
-7 0 11 -4.9637 -0.0252
-7 0 12 -2.4641 -0.1422
-7 0 13 1.2038 0.0647
-7 0 14 1.0179 0.0222
-7 0 15 0.9905 0.0422
-7 0 16 1.8766 0.1081
-7 0 17 -1.7701 0.0626
-7 1 1 12.8926 0.3368
-7 1 2 8.6198 -0.1390
-7 1 3 -0.0334 -0.0543
-7 1 4 -11.2605 0.0200
-7 1 5 3.6357 0.2541
-7 1 6 7.8202 0.2386
-7 1 7 -0.9591 0.1750
-7 1 8 -1.2341 0.0817
-7 1 9 -4.5264 0.0846
-7 1 10 -4.3220 0.0219
-7 1 11 1.0532 -0.0930
-7 1 12 2.0643 0.1221
-7 1 13 4.4472 -0.0491
-7 1 14 3.5416 0.1240
-7 1 15 3.8282 -0.0284
-7 1 16 2.5300 -0.0076
-7 1 17 0.7541 -0.0463
-7 2 1 -4.5725 -0.0061
-7 2 2 -2.8920 0.2055
-7 2 3 -1.0532 0.1632
-7 2 4 9.7196 0.2195
-7 2 5 -3.7470 0.2551
-7 2 6 -7.1698 -0.0641
-7 2 7 -2.5645 -0.0474
-7 2 8 -4.8729 -0.1146
-7 2 9 -2.5660 -0.0228
-7 2 10 -1.9494 0.0154
-7 2 11 0.5820 0.0699
-7 2 12 4.0817 0.0898
-7 2 13 5.6676 0.0916
-7 2 14 4.2214 0.0067
-7 2 15 4.3547 -0.1944
-7 2 16 2.3937 -0.0084
-7 2 17 -1.0862 -0.0996
-7 3 1 6.9491 0.5862
-7 3 2 4.2388 -0.0320
-7 3 3 1.5586 -0.1605
-7 3 4 -11.6166 -0.2856
-7 3 5 -1.3895 -0.1951
-7 3 6 -0.3380 -0.0608
-7 3 7 -4.5269 -0.0388
-7 3 8 -4.4134 0.1071
-7 3 9 -1.8650 0.0816
-7 3 10 -1.4534 0.0924
-7 3 11 2.4469 -0.1174
-7 3 12 -0.9003 0.0276
-7 3 13 2.2263 -0.1411
-7 3 14 1.9202 0.1220
-7 3 15 2.2833 -0.0071
-7 3 16 -1.5434 0.1215
-7 3 17 -3.0501 0.0504
-7 4 1 3.9717 -0.2047
-7 4 2 -2.8090 -0.2631
-7 4 3 0.8416 -0.3121
-7 4 4 4.4062 -0.1057
-7 4 5 -0.4222 0.0824
-7 4 6 -5.5168 -0.0839
-7 4 7 4.0922 0.1154
-7 4 8 1.0372 -0.0875
-7 4 9 3.2533 0.0375
-7 4 10 -1.3951 -0.0615
-7 4 11 -2.3477 0.0441
-7 4 12 1.0631 0.1396
-7 4 13 4.0666 0.0894
-7 4 14 1.1996 -0.0047
-7 4 15 1.7536 -0.0895
-7 4 16 0.4139 -0.0729
-7 4 17 1.0811 -0.2864
-7 5 1 1.0943 0.2325
-7 5 2 -1.8863 -0.0553
-7 5 3 2.7176 -0.0392
-7 5 4 -8.3502 -0.0468
-7 5 5 0.4717 0.0686
-7 5 6 -0.9607 0.2277
-7 5 7 -5.7495 0.0797
-7 5 8 -9.0383 0.1043
-7 5 9 -3.6653 -0.0147
-7 5 10 -4.1554 -0.1019
-7 5 11 4.4033 -0.1439
-7 5 12 -2.4556 -0.1697
-7 5 13 -2.1468 -0.0232
-7 5 14 -2.7412 0.1113
-7 5 15 -0.5726 -0.1805
-7 5 16 -1.9836 -0.4351
-7 6 1 9.9724 0.2036
-7 6 2 5.8523 0.1279
-7 6 3 7.0685 0.0698
-7 6 4 3.8692 0.1864
-7 6 5 -0.6418 0.1079
-7 6 6 -13.3765 -0.1226
-7 6 7 -0.6900 -0.0411
-7 6 8 -1.9489 -0.2827
-7 6 9 5.6391 -0.0195
-7 6 10 2.6937 -0.1835
-7 6 11 -1.8397 0.0626
-7 6 12 -2.9890 0.0381
-7 6 13 2.1129 0.1229
-7 6 14 0.5836 -0.3043
-7 6 15 2.5984 -0.3241
-7 6 16 1.8235 -0.5379
-7 7 1 4.3922 0.4308
-7 7 2 -3.1724 0.1372
-7 7 3 0.9254 0.0004
-7 7 4 -10.1661 -0.0533
-7 7 5 -6.3091 -0.0808
-7 7 6 -1.0681 -0.0411
-7 7 7 -1.8373 -0.1204
-7 7 8 -3.2962 -0.0425
-7 7 9 2.3586 0.0192
-7 7 10 -3.9456 -0.0801
-7 7 11 3.3954 0.1008
-7 7 12 -0.6154 -0.1493
-7 7 13 2.0403 0.1221
-7 7 14 -0.5710 -0.1079
-7 7 15 1.0278 -0.2523
-7 8 1 4.9926 0.1323
-7 8 2 2.8038 -0.1294
-7 8 3 1.9798 -0.1061
-7 8 4 3.7006 -0.0467
-7 8 5 8.2169 -0.2047
-7 8 6 -2.9963 -0.0249
-7 8 7 3.1238 0.0440
-7 8 8 -2.5979 -0.0325
-7 8 9 0.8599 0.1667
-7 8 10 0.7917 -0.0382
-7 8 11 3.2708 0.1939
-7 8 12 1.8910 0.0555
-7 8 13 4.1299 0.4746
-7 8 14 0.9379 -0.0342
-7 9 1 0.9784 -0.0093
-7 9 2 -2.4549 0.0134
-7 9 3 5.8019 -0.0074
-7 9 4 0.2589 -0.0031
-7 9 5 -3.5742 0.0761
-7 9 6 -0.3460 0.2251
-7 9 7 -3.4938 0.0926
-7 9 8 -5.8277 0.0164
-7 9 9 0.3492 0.0309
-7 9 10 -0.5332 -0.1052
-7 9 11 1.7030 0.0818
-7 9 12 -1.5857 -0.1369
-7 9 13 1.4323 0.2445
-7 9 14 -2.2401 0.0367
-7 10 1 4.6877 0.4493
-7 10 2 3.0440 0.2309
-7 10 3 -0.2444 0.1085
-7 10 4 -0.5992 0.0454
-7 10 5 5.8084 -0.0405
-7 10 6 0.7244 0.2131
-7 10 7 -0.3335 -0.0815
-7 10 8 -0.4403 0.0073
-7 10 9 5.0137 0.1504
-7 10 10 1.2376 0.1126
-7 10 11 2.2243 0.1660
-7 10 12 -0.1101 0.1409
-7 10 13 -0.0648 0.7342
-7 11 1 -0.5311 0.1639
-7 11 2 -2.4984 0.1206
-7 11 3 0.5213 0.0378
-7 11 4 -0.6613 -0.0411
-7 11 5 -3.1217 0.0208
-7 11 6 -1.4730 0.1632
-7 11 7 -0.1753 -0.0833
-7 11 8 -0.6158 0.0273
-7 11 9 -3.0137 0.1596
-7 11 10 -2.8208 -0.0299
-7 11 11 -4.5980 -0.1230
-7 12 1 -0.3393 0.0743
-7 12 2 -1.7234 0.0132
-7 12 3 -2.1325 -0.3056
-7 12 4 -3.0298 -0.2267
-7 12 5 1.3492 -0.0170
-7 12 6 2.7749 -0.0046
-7 12 7 -2.4161 -0.3762
-7 12 8 -2.2516 0.2060
-7 12 9 3.6181 0.3297
-7 12 10 -1.4233 0.3407
-7 13 1 1.5111 -0.0116
-7 13 2 0.3891 -0.2979
-7 13 3 -3.3150 -0.1775
-7 13 4 -1.9556 0.1869
-7 13 5 1.1431 0.2310
-7 13 6 -1.4149 0.2417
-7 13 7 -1.3225 0.0513
-7 13 8 1.3057 0.2440
-7 14 1 -3.9110 -0.4208
-7 14 2 -4.2131 -0.2794
-7 14 3 -1.5406 -0.2662
-7 14 4 0.2767 0.1439
-7 14 5 -0.3786 0.3800
-7 14 6 0.8868 -0.0449
-7 15 1 1.5908 0.0239
-7 15 2 1.6461 -0.2833
-6 -16 1 -2.7928 0.0768
-6 -16 2 -1.6405 0.3106
-6 -16 3 -0.9502 -0.0126
-6 -15 1 1.0210 0.3316
-6 -15 2 -1.6146 -0.0246
-6 -15 3 -3.6264 0.2703
-6 -15 4 2.0105 0.0763
-6 -15 5 0.3840 0.1327
-6 -15 6 -1.0130 0.0075
-6 -14 1 -6.4052 0.1606
-6 -14 2 -1.8509 0.3007
-6 -14 3 3.2012 -0.0743
-6 -14 4 -4.0440 0.0207
-6 -14 5 -2.8387 -0.1503
-6 -14 6 1.8266 0.1033
-6 -14 7 -1.1803 0.2106
-6 -14 8 0.3069 -0.0767
-6 -14 9 0.4766 -0.0643
-6 -13 1 1.6677 0.1212
-6 -13 2 5.2538 -0.0996
-6 -13 3 -6.3187 0.0985
-6 -13 4 2.1877 -0.0870
-6 -13 5 -4.4843 0.2562
-6 -13 6 -3.7568 0.1230
-6 -13 7 0.6424 0.0048
-6 -13 8 1.2598 0.0584
-6 -13 9 -0.5494 -0.0984
-6 -13 10 -2.2265 0.1994
-6 -13 11 -1.6583 -0.4744
-6 -12 1 -5.4797 -0.3066
-6 -12 2 2.1252 -0.1129
-6 -12 3 7.3628 -0.0165
-6 -12 4 -2.4104 0.3244
-6 -12 5 -2.4912 0.0399
-6 -12 6 8.2744 0.1809
-6 -12 7 2.4453 0.0953
-6 -12 8 3.0134 -0.0752
-6 -12 9 -1.2741 0.2061
-6 -12 10 3.0817 0.1838
-6 -12 11 0.7358 0.1875
-6 -12 12 1.2250 0.0044
-6 -11 1 -1.7269 -0.0268
-6 -11 2 8.1519 0.2576
-6 -11 3 -6.8973 0.2641
-6 -11 4 7.6734 0.0578
-6 -11 5 -0.8568 0.1379
-6 -11 6 -2.5823 0.0197
-6 -11 7 -5.0750 0.0013
-6 -11 8 -1.2784 0.0968
-6 -11 9 0.7063 0.0490
-6 -11 10 0.6401 0.0755
-6 -11 11 -0.4177 -0.5159
-6 -11 12 1.5027 -0.1678
-6 -11 13 -1.9236 0.8943
-6 -10 1 0.4559 0.1161
-6 -10 2 7.9978 -0.0445
-6 -10 3 11.9081 -0.0245
-6 -10 4 -1.4121 -0.0688
-6 -10 5 -2.7170 -0.2311
-6 -10 6 8.8669 -0.1769
-6 -10 7 4.5520 -0.1396
-6 -10 8 5.6057 -0.0776
-6 -10 9 -0.9461 0.2113
-6 -10 10 4.4409 0.0930
-6 -10 11 -0.1431 0.2014
-6 -10 12 -0.9096 0.4347
-6 -10 13 -0.7412 0.4699
-6 -10 14 -1.4572 0.4634
-6 -9 1 0.3925 -0.2501
-6 -9 2 3.3882 -0.0522
-6 -9 3 -15.2549 -0.2762
-6 -9 4 1.8984 -0.2286
-6 -9 5 1.8825 -0.1757
-6 -9 6 0.6858 0.0214
-6 -9 7 -3.3786 0.1414
-6 -9 8 -1.0705 0.2461
-6 -9 9 -0.1116 0.2000
-6 -9 10 -2.8503 0.1755
-6 -9 11 -3.5993 0.1082
-6 -9 12 3.1963 0.2894
-6 -9 13 1.4102 0.7632
-6 -9 14 0.8735 0.6031
-6 -9 15 0.5743 -0.2276
-6 -8 1 2.8324 -0.2877
-6 -8 2 -3.6620 -0.3383
-6 -8 3 8.0232 0.0210
-6 -8 4 0.1320 0.0295
-6 -8 5 4.0217 0.1700
-6 -8 6 8.0985 0.1358
-6 -8 7 4.7217 0.0655
-6 -8 8 0.9493 -0.0211
-6 -8 9 -3.2054 0.1161
-6 -8 10 4.3571 0.1286
-6 -8 11 3.7955 0.0263
-6 -8 12 1.6357 0.1973
-6 -8 13 -2.1773 0.1344
-6 -8 14 -1.6194 0.0520
-6 -8 15 -3.2275 0.0893
-6 -8 16 0.8370 -0.2481
-6 -7 1 -2.2356 -0.0172
-6 -7 2 1.4086 0.4607
-6 -7 3 -11.5215 0.2267
-6 -7 4 1.5883 0.1711
-6 -7 5 3.0236 0.0564
-6 -7 6 -2.4499 0.0273
-6 -7 7 -2.8029 -0.0267
-6 -7 8 0.3294 0.0501
-6 -7 9 5.8857 0.0073
-6 -7 10 -1.0354 -0.0907
-6 -7 11 -2.5085 -0.0997
-6 -7 12 1.9600 -0.0747
-6 -7 13 1.4206 0.1724
-6 -7 14 -1.0067 0.1653
-6 -7 15 0.6322 -0.3646
-6 -7 16 1.3026 -0.7625
-6 -6 1 7.0877 0.4135
-6 -6 2 -11.0937 0.0024
-6 -6 3 5.6081 0.0097
-6 -6 4 -2.2306 -0.1382
-6 -6 5 2.6160 -0.1498
-6 -6 6 1.5214 -0.0837
-6 -6 7 7.9873 -0.0916
-6 -6 8 3.3201 -0.0935
-6 -6 9 -1.2990 -0.0443
-6 -6 10 2.3425 -0.0407
-6 -6 11 2.2615 -0.2100
-6 -6 12 -0.0934 0.0105
-6 -6 13 -3.5242 0.1123
-6 -6 14 -0.1039 0.0356
-6 -6 15 -0.7970 -0.1844
-6 -6 16 0.0024 -0.3456
-6 -6 17 -1.3033 -0.0858
-6 -5 1 -9.9490 -0.2750
-6 -5 2 0.9018 -0.0822
-6 -5 3 -6.9839 -0.3279
-6 -5 4 3.9485 -0.3070
-6 -5 5 1.5359 -0.0714
-6 -5 6 -0.6684 -0.0468
-6 -5 7 -1.1313 -0.0006
-6 -5 8 -1.7112 0.0745
-6 -5 9 6.8392 0.0247
-6 -5 10 -2.7966 -0.0602
-6 -5 11 -1.2996 -0.1370
-6 -5 12 0.3809 -0.0930
-6 -5 13 -0.1492 -0.0100
-6 -5 14 -2.1265 0.0411
-6 -5 15 0.1069 -0.0413
-6 -5 16 1.8067 -0.3603
-6 -5 17 0.7514 -0.7176
-6 -4 1 -5.9849 -0.2370
-6 -4 2 -15.1982 -0.5283
-6 -4 3 1.9396 -0.1379
-6 -4 4 -4.0920 0.1751
-6 -4 5 -2.4909 0.1919
-6 -4 6 -5.6316 0.3002
-6 -4 7 4.7208 0.1504
-6 -4 8 4.4808 0.1310
-6 -4 9 -2.2806 0.0737
-6 -4 10 2.2920 -0.0210
-6 -4 11 2.4866 -0.0685
-6 -4 12 -0.5319 0.0495
-6 -4 13 -1.4124 0.1684
-6 -4 14 1.7261 0.0632
-6 -4 15 0.2418 -0.2058
-6 -4 16 -1.2311 -0.2318
-6 -4 17 -1.7489 0.1008
-6 -4 18 -0.6221 -0.0760
-6 -3 1 -10.8461 -0.2476
-6 -3 2 15.3081 0.4601
-6 -3 3 1.7562 0.4513
-6 -3 4 9.9415 0.3012
-6 -3 5 -3.5877 0.1872
-6 -3 6 7.1810 -0.0430
-6 -3 7 4.9768 -0.0545
-6 -3 8 2.5671 -0.0712
-6 -3 9 10.4810 -0.0959
-6 -3 10 0.7500 -0.0644
-6 -3 11 0.5740 -0.0937
-6 -3 12 1.7732 -0.0896
-6 -3 13 0.1042 -0.1775
-6 -3 14 -1.1738 -0.2165
-6 -3 15 -1.2307 -0.0274
-6 -3 16 -0.4615 -0.1166
-6 -3 17 1.9631 -0.1908
-6 -3 18 4.7086 -0.1187
-6 -2 1 -1.6464 0.7310
-6 -2 2 -5.9417 0.1002
-6 -2 3 -2.9868 -0.0571
-6 -2 4 -1.0266 -0.2226
-6 -2 5 2.9351 -0.2208
-6 -2 6 1.9537 -0.0495
-6 -2 7 0.2185 -0.1567
-6 -2 8 2.9462 -0.1613
-6 -2 9 -8.3899 -0.1254
-6 -2 10 -0.5284 -0.1093
-6 -2 11 2.0028 -0.0052
-6 -2 12 -0.5073 -0.0295
-6 -2 13 0.0014 0.0227
-6 -2 14 0.5769 0.0725
-6 -2 15 -2.0821 0.0313
-6 -2 16 0.0131 0.1250
-6 -2 17 2.2703 0.2698
-6 -2 18 0.3786 0.1125
-6 -1 1 -8.7674 -0.4862
-6 -1 2 25.0497 -0.2312
-6 -1 3 9.4851 -0.3277
-6 -1 4 18.8172 -0.1646
-6 -1 5 -10.0901 -0.0706
-6 -1 6 4.3795 -0.1002
-6 -1 7 -1.1064 -0.0562
-6 -1 8 0.5538 0.0085
-6 -1 9 7.9471 0.1379
-6 -1 10 6.3130 0.2248
-6 -1 11 2.1716 0.1978
-6 -1 12 4.0050 0.0929
-6 -1 13 0.0645 0.1009
-6 -1 14 -2.2047 0.1011
-6 -1 15 -2.8961 0.2298
-6 -1 16 -0.1598 0.1854
-6 -1 17 1.3240 0.0906
-6 -1 18 1.8673 -0.0182
-6 0 1 -0.4256 -0.2288
-6 0 3 -10.0551 0.0457
-6 0 4 -6.3488 0.0754
-6 0 5 -1.6365 0.2404
-6 0 6 4.5778 0.2817
-6 0 7 -2.9978 0.1562
-6 0 8 8.5394 0.0869
-6 0 9 -1.6343 0.0982
-6 0 10 2.6131 0.0890
-6 0 11 -0.0872 0.1157
-6 0 12 -4.1028 0.1404
-6 0 13 -4.4718 0.1373
-6 0 14 -1.0319 0.1578
-6 0 15 1.3930 -0.0121
-6 0 16 6.7276 0.0194
-6 0 17 5.9933 -0.0606
-6 0 18 1.0140 -0.0409
-6 1 1 -14.6432 0.1062
-6 1 2 11.1260 0.5626
-6 1 3 0.3079 0.3916
-6 1 4 14.5011 0.3325
-6 1 5 -9.2707 0.2143
-6 1 6 9.5684 -0.0208
-6 1 7 5.1025 -0.1045
-6 1 8 4.9320 -0.1044
-6 1 9 -1.2873 0.0139
-6 1 10 -1.2271 0.0383
-6 1 11 -6.1209 0.0948
-6 1 12 0.5881 -0.0549
-6 1 13 1.7567 -0.0920
-6 1 14 3.4271 -0.1944
-6 1 15 1.6785 -0.0874
-6 1 16 2.0560 0.0642
-6 1 17 -2.4579 0.0705
-6 1 18 -2.3704 0.1646
-6 2 1 -3.9624 0.5737
-6 2 2 3.1836 0.0801
-6 2 3 -2.9157 -0.0654
-6 2 4 3.3623 -0.2376
-6 2 5 7.4082 -0.1375
-6 2 6 10.3335 -0.0681
-6 2 7 -6.0716 -0.1234
-6 2 8 2.4360 -0.1075
-6 2 9 -0.7086 -0.1144
-6 2 10 7.0781 -0.0530
-6 2 11 4.2859 -0.1052
-6 2 12 2.2581 -0.0514
-6 2 13 -0.2702 0.0343
-6 2 14 1.3264 0.1205
-6 2 15 1.6142 -0.0090
-6 2 16 3.6351 -0.0144
-6 2 17 0.5463 -0.2124
-6 2 18 0.6116 -0.2101
-6 3 1 -6.9032 -0.3243
-6 3 2 8.6869 -0.3790
-6 3 3 2.9823 -0.3794
-6 3 4 7.8824 -0.2191
-6 3 5 -11.9462 -0.0338
-6 3 6 0.7636 -0.1447
-6 3 7 2.4141 -0.0521
-6 3 8 10.7181 -0.0404
-6 3 9 5.0601 0.0851
-6 3 10 4.1101 -0.0284
-6 3 11 -4.4522 0.0334
-6 3 12 -0.9128 -0.0704
-6 3 13 -1.2400 -0.0583
-6 3 14 1.8658 -0.2172
-6 3 15 0.1325 0.0482
-6 3 16 -0.2448 0.0716
-6 3 17 -4.0277 0.1819
-6 3 18 -0.4748 0.3934
-6 4 1 4.7573 -0.1194
-6 4 2 6.7384 -0.1590
-6 4 3 -1.7354 -0.0171
-6 4 4 -0.0350 0.0147
-6 4 5 7.1216 0.1561
-6 4 6 13.0605 0.2876
-6 4 7 2.4954 0.1661
-6 4 8 6.7859 0.1995
-6 4 9 1.7594 0.0240
-6 4 10 5.3176 0.0146
-6 4 11 0.0347 -0.1054
-6 4 12 -1.5331 -0.1684
-6 4 13 -1.1507 0.0694
-6 4 14 0.4998 0.1032
-6 4 15 -2.5880 0.0974
-6 4 16 -1.3367 -0.1929
-6 4 17 -1.0139 -0.3750
-6 4 18 2.7917 -0.7633
-6 5 1 -2.3904 0.1334
-6 5 2 4.1634 0.0766
-6 5 3 3.8612 0.1776
-6 5 4 6.9769 0.1756
-6 5 5 -4.6859 0.2059
-6 5 6 -2.1195 -0.0309
-6 5 7 -2.4852 0.0208
-6 5 8 1.9664 -0.0486
-6 5 9 0.9303 0.0492
-6 5 10 3.0193 -0.1020
-6 5 11 -2.0632 -0.0319
-6 5 12 5.2437 -0.0836
-6 5 13 2.6276 0.1275
-6 5 14 2.2961 -0.1086
-6 5 15 1.8766 0.2285
-6 5 16 3.4992 -0.1869
-6 5 17 0.9875 0.1551
-6 6 1 5.7675 0.2932
-6 6 2 8.0313 0.1094
-6 6 3 1.2239 -0.0370
-6 6 4 -2.7910 -0.1626
-6 6 5 0.2907 -0.1140
-6 6 6 2.6793 -0.1084
-6 6 7 -4.2902 -0.1947
-6 6 8 4.4758 -0.0072
-6 6 9 3.6083 0.0264
-6 6 10 7.2579 0.1160
-6 6 11 3.8232 0.0539
-6 6 12 -1.2173 -0.0994
-6 6 13 -0.5547 0.1287
-6 6 14 3.1308 -0.0628
-6 6 15 1.2289 0.2031
-6 6 16 0.2929 -0.0756
-6 6 17 -0.9331 0.1536
-6 7 1 1.8662 0.0539
-6 7 2 -1.2040 -0.3224
-6 7 3 -5.2239 -0.1253
-6 7 4 1.0923 -0.0824
-6 7 5 -2.2582 -0.0250
-6 7 6 -2.1237 -0.1201
-6 7 7 2.5135 0.0333
-6 7 8 0.7321 0.1409
-6 7 9 -0.5701 0.2076
-6 7 10 1.0319 0.0381
-6 7 11 -3.5174 0.0192
-6 7 12 6.9170 -0.0740
-6 7 13 6.4210 0.3186
-6 7 14 4.1578 0.1742
-6 7 15 1.3313 0.5991
-6 7 16 2.3502 0.0271
-6 8 1 -5.4805 -0.1875
-6 8 2 -1.9362 -0.0283
-6 8 3 1.9299 0.0188
-6 8 4 1.6660 0.0226
-6 8 5 4.4996 0.0606
-6 8 6 7.6390 -0.0132
-6 8 7 -3.9656 0.0813
-6 8 8 -0.8669 0.0863
-6 8 9 -2.3221 0.0973
-6 8 10 1.3374 0.0924
-6 8 11 3.8198 -0.0087
-6 8 12 2.3094 -0.0788
-6 8 13 1.4333 0.0820
-6 8 14 1.9149 -0.1018
-6 8 15 3.0886 0.3494
-6 8 16 2.6354 0.2915
-6 9 1 -0.0168 0.4030
-6 9 2 -1.1953 0.1448
-6 9 3 -4.8557 0.2967
-6 9 4 4.4262 0.0934
-6 9 5 3.1215 0.0501
-6 9 6 -4.9936 0.0094
-6 9 7 -3.7920 -0.0655
-6 9 8 -6.2860 -0.0757
-6 9 9 -2.8373 -0.0645
-6 9 10 2.2003 -0.1332
-6 9 11 -0.8059 -0.2465
-6 9 12 1.4941 -0.2995
-6 9 13 -1.6404 0.0969
-6 9 14 -1.0644 0.0963
-6 9 15 -1.8583 0.4158
-6 10 1 -4.6329 0.1512
-6 10 2 -3.5243 0.3134
-6 10 3 0.7848 0.0867
-6 10 4 -1.8835 -0.0655
-6 10 5 -4.7169 -0.0221
-6 10 6 2.2795 -0.1907
-6 10 7 -2.3545 -0.1393
-6 10 8 0.3401 -0.2139
-6 10 9 0.9819 0.0776
-6 10 10 1.4201 0.1264
-6 10 11 -1.9696 0.0155
-6 10 12 -2.1473 0.1007
-6 10 13 -0.9530 0.0379
-6 10 14 -0.9448 -0.0503
-6 11 1 -4.0587 0.1432
-6 11 2 -3.6349 -0.2489
-6 11 3 -5.4866 -0.2026
-6 11 4 1.1829 -0.1423
-6 11 5 4.6538 0.0177
-6 11 6 -1.0487 -0.0639
-6 11 7 -3.4698 -0.1697
-6 11 8 -2.8779 -0.0274
-6 11 9 -0.1469 0.0966
-6 11 10 -2.1249 0.0163
-6 11 11 -3.0857 -0.3090
-6 11 12 -2.3981 -0.3235
-6 11 13 -3.1911 -0.1568
-6 12 1 -4.8061 -0.2588
-6 12 2 -3.6831 -0.0710
-6 12 3 -3.6571 0.0273
-6 12 4 -3.4024 0.0553
-6 12 5 -6.3383 0.2243
-6 12 6 -0.8502 0.0055
-6 12 7 -0.5256 -0.1722
-6 12 8 -0.9700 -0.2607
-6 12 9 -1.7077 0.1253
-6 12 10 1.2109 -0.0184
-6 12 11 -0.1192 -0.0022
-6 13 1 -3.8216 0.0896
-6 13 2 -0.9737 -0.1411
-6 13 3 -0.1341 -0.1567
-6 13 4 -0.0943 0.1675
-6 13 5 1.5811 0.3387
-6 13 6 -0.0425 -0.0749
-6 13 7 -3.9960 -0.0444
-6 13 8 -0.7311 0.1729
-6 13 9 3.7482 -0.0399
-6 13 10 -0.4706 -0.2595
-6 14 1 -3.2927 0.3199
-6 14 2 -0.9079 -0.0492
-6 14 3 -5.4957 0.2032
-6 14 4 -2.9840 0.2006
-6 14 5 -1.6679 0.2104
-6 14 6 0.1107 0.0537
-6 14 7 1.6572 -0.1966
-6 14 8 2.4989 -0.4893
-6 15 1 -0.1721 -0.1332
-6 15 2 1.3746 -0.0772
-6 15 3 1.0681 0.0377
-6 15 4 -1.2112 0.2451
-6 15 5 -2.3435 0.2065
-5 -16 1 -0.4250 0.0795
-5 -16 2 -3.8805 0.2356
-5 -16 3 -0.2119 0.2008
-5 -16 4 -1.6057 -0.2254
-5 -16 5 -1.4994 -0.2764
-5 -15 1 3.0501 0.6124
-5 -15 2 3.2076 0.1648
-5 -15 3 3.3223 -0.1318
-5 -15 4 -3.1040 -0.1018
-5 -15 5 1.5698 -0.0493
-5 -15 6 -0.4796 -0.1833
-5 -15 7 -0.0197 -0.1844
-5 -15 8 2.0852 -0.3860
-5 -14 1 2.2510 -0.1643
-5 -14 2 0.0295 -0.2943
-5 -14 3 2.5553 -0.1219
-5 -14 4 2.5636 -0.3425
-5 -14 5 -2.3030 -0.2581
-5 -14 6 -1.2889 -0.2938
-5 -14 7 6.5808 -0.2360
-5 -14 8 1.2611 0.0101
-5 -14 9 2.3903 -0.1067
-5 -14 10 1.1108 0.2567
-5 -13 1 4.0573 -0.2767
-5 -13 2 5.1234 -0.2096
-5 -13 3 7.0105 -0.0762
-5 -13 4 -6.9962 0.1533
-5 -13 5 1.3876 0.0304
-5 -13 6 0.9401 0.0213
-5 -13 7 -0.9428 -0.0120
-5 -13 8 1.4053 -0.2347
-5 -13 9 0.6258 -0.0835
-5 -13 10 -0.6915 -0.0746
-5 -13 11 -0.5379 -0.2111
-5 -13 12 0.1077 -0.6897
-5 -12 1 2.5812 0.0975
-5 -12 2 3.0475 0.1989
-5 -12 3 2.3068 0.1351
-5 -12 4 9.4061 0.0062
-5 -12 5 0.3979 -0.0021
-5 -12 6 0.1281 -0.0621
-5 -12 7 7.5166 -0.1101
-5 -12 8 0.3392 -0.0142
-5 -12 9 2.0361 -0.0835
-5 -12 10 1.5937 0.1266
-5 -12 11 4.2124 -0.2914
-5 -12 12 2.3798 -0.4564
-5 -12 13 1.2686 0.1397
-5 -11 1 -2.7067 -0.0742
-5 -11 2 4.9114 -0.1739
-5 -11 3 7.4545 0.0004
-5 -11 4 -10.6467 0.0483
-5 -11 5 -1.0138 -0.1375
-5 -11 6 1.7948 -0.1749
-5 -11 7 -4.2214 -0.1802
-5 -11 8 -2.4640 -0.2128
-5 -11 9 -1.4372 -0.0543
-5 -11 10 0.8097 -0.1391
-5 -11 11 -0.4258 -0.1991
-5 -11 12 0.0137 -0.3998
-5 -11 13 2.4494 -0.3614
-5 -11 14 -1.2528 -0.0726
-5 -10 1 8.9851 -0.1342
-5 -10 2 6.6035 0.0784
-5 -10 3 -2.0653 -0.2141
-5 -10 4 7.6420 -0.1025
-5 -10 5 -3.0492 -0.1698
-5 -10 6 -3.5639 0.0766
-5 -10 7 3.4929 0.0690
-5 -10 8 1.7643 0.0681
-5 -10 9 2.8030 0.0124
-5 -10 10 -0.3290 0.0433
-5 -10 11 1.8781 -0.2933
-5 -10 12 1.0381 -0.2829
-5 -10 13 2.1700 0.1790
-5 -10 14 3.5895 -0.1155
-5 -10 15 2.1105 -0.8927
-5 -9 1 -1.0678 -0.4112
-5 -9 2 0.0260 -0.3273
-5 -9 3 0.1317 0.1074
-5 -9 4 -20.1529 0.2306
-5 -9 5 -3.9485 0.3276
-5 -9 6 3.1550 0.1792
-5 -9 7 -3.0549 0.0584
-5 -9 8 -4.6032 -0.0685
-5 -9 9 -4.4743 -0.0661
-5 -9 10 -0.6345 -0.0405
-5 -9 11 -0.5824 -0.0358
-5 -9 12 1.8444 0.0033
-5 -9 13 6.1692 -0.3062
-5 -9 14 1.7592 -0.4316
-5 -9 15 2.8972 -0.2375
-5 -9 16 4.0928 -0.2035
-5 -8 1 14.7688 -0.0900
-5 -8 2 0.0615 0.4095
-5 -8 3 -7.3570 0.1977
-5 -8 4 9.5088 0.3273
-5 -8 5 4.0283 0.0055
-5 -8 6 -4.9475 0.1313
-5 -8 7 -1.4790 -0.0613
-5 -8 8 -2.0569 -0.1512
-5 -8 9 1.0815 -0.1351
-5 -8 10 0.0991 -0.0940
-5 -8 11 5.2100 -0.1911
-5 -8 12 5.1034 -0.2966
-5 -8 13 2.9560 -0.1475
-5 -8 14 -0.6642 -0.0556
-5 -8 15 1.1503 -0.4391
-5 -8 16 -0.3726 -0.0940
-5 -8 17 2.1676 0.0950
-5 -7 1 2.7658 -0.1443
-5 -7 2 -3.8362 -0.0307
-5 -7 3 9.4121 0.1898
-5 -7 4 -17.5192 0.0373
-5 -7 5 -3.6699 0.0211
-5 -7 6 -5.7004 -0.1477
-5 -7 7 -6.7443 -0.1790
-5 -7 8 -6.3898 -0.1444
-5 -7 9 0.1461 -0.0290
-5 -7 10 3.6779 0.0926
-5 -7 11 0.0612 -0.0654
-5 -7 12 -1.3488 0.0174
-5 -7 13 0.8245 -0.0675
-5 -7 14 1.1694 0.0076
-5 -7 15 3.7301 0.0745
-5 -7 16 4.6610 0.1487
-5 -7 17 2.8586 -0.0945
-5 -6 1 20.2049 -0.1063
-5 -6 2 -2.1138 0.0954
-5 -6 3 -10.3172 -0.2822
-5 -6 4 5.0469 -0.2093
-5 -6 5 2.5103 -0.2026
-5 -6 6 -11.8335 0.0204
-5 -6 7 -0.6261 0.0694
-5 -6 8 -0.0217 0.0929
-5 -6 9 3.1517 0.1273
-5 -6 10 -4.4359 0.0421
-5 -6 11 1.7362 0.0185
-5 -6 12 2.2698 0.0652
-5 -6 13 1.2100 0.1726
-5 -6 14 -1.3648 0.3734
-5 -6 15 1.7475 0.1996
-5 -6 16 1.9842 0.2257
-5 -6 17 0.7054 0.0824
-5 -6 18 -0.3423 0.6767
-5 -5 1 -0.2988 -0.6468
-5 -5 2 -17.3957 -0.6090
-5 -5 3 12.9084 -0.1485
-5 -5 4 -14.2536 0.0878
-5 -5 5 0.1557 0.1910
-5 -5 6 -7.2293 0.1859
-5 -5 7 -2.8997 0.1373
-5 -5 8 -10.4731 0.0620
-5 -5 9 -4.2905 0.0581
-5 -5 10 0.9742 0.0811
-5 -5 11 0.0532 0.0655
-5 -5 12 0.8149 0.0893
-5 -5 13 1.7964 0.1739
-5 -5 14 3.3782 0.2122
-5 -5 15 2.9697 0.0629
-5 -5 16 0.9762 0.1305
-5 -5 17 -0.4227 -0.0524
-5 -5 18 0.5933 -0.4250
-5 -4 1 2.4398 -0.1635
-5 -4 2 2.2667 0.3781
-5 -4 3 -4.5715 0.2926
-5 -4 4 6.0933 0.2667
-5 -4 5 -3.9615 0.1802
-5 -4 6 -19.9361 0.0268
-5 -4 7 -5.1113 0.0209
-5 -4 8 -1.0257 -0.0231
-5 -4 9 7.7829 0.0950
-5 -4 10 -4.7198 -0.0045
-5 -4 11 2.8815 -0.0414
-5 -4 12 1.2249 -0.0153
-5 -4 13 -0.1345 0.0306
-5 -4 14 1.2617 0.0870
-5 -4 15 0.4859 0.1427
-5 -4 16 1.3133 -0.0245
-5 -4 17 -2.0795 -0.2139
-5 -4 18 -0.6572 0.2266
-5 -3 1 15.8302 0.1698
-5 -3 2 -2.1112 0.1018
-5 -3 3 20.6755 0.1962
-5 -3 4 -9.0533 -0.0083
-5 -3 5 0.6609 -0.2106
-5 -3 6 -1.8542 -0.2139
-5 -3 7 8.5098 -0.0818
-5 -3 8 -4.5287 -0.0747
-5 -3 9 -5.5462 -0.0663
-5 -3 10 0.3138 -0.1694
-5 -3 11 0.6914 -0.0274
-5 -3 12 1.2259 -0.1199
-5 -3 13 4.4238 0.0502
-5 -3 14 3.7355 0.0231
-5 -3 15 -0.1934 -0.0411
-5 -3 16 -1.7485 -0.0614
-5 -3 17 -1.3361 -0.0403
-5 -3 18 4.7520 -0.2835
-5 -3 19 1.3499 -0.5525
-5 -2 1 -1.1223 0.0059
-5 -2 2 11.8569 0.0443
-5 -2 3 -6.7342 -0.3009
-5 -2 4 4.0620 -0.3743
-5 -2 5 -9.0759 -0.3286
-5 -2 6 -13.3283 -0.1580
-5 -2 7 -6.8020 0.0200
-5 -2 8 -5.8236 -0.0593
-5 -2 9 4.6548 0.0493
-5 -2 10 -7.3775 -0.0366
-5 -2 11 1.8301 0.0033
-5 -2 12 3.1366 -0.0494
-5 -2 13 1.4211 -0.0037
-5 -2 14 2.3826 -0.0414
-5 -2 15 -2.0981 0.1051
-5 -2 16 0.6743 0.0391
-5 -2 17 0.6047 0.0072
-5 -2 18 2.4642 -0.1022
-5 -2 19 -2.0300 -0.1886
-5 -1 1 7.8535 -0.8228
-5 -1 2 -1.4587 -0.6252
-5 -1 3 14.3960 -0.1815
-5 -1 4 -3.3472 0.0374
-5 -1 5 -1.2965 0.2806
-5 -1 6 -4.5265 0.2621
-5 -1 7 1.7355 0.1860
-5 -1 8 -3.6589 0.0253
-5 -1 9 -4.5759 0.0845
-5 -1 10 4.2445 0.0757
-5 -1 11 5.1013 0.1959
-5 -1 12 -1.6496 0.0171
-5 -1 13 1.1400 0.0091
-5 -1 14 -0.5485 -0.1160
-5 -1 15 -0.9816 -0.0698
-5 -1 16 1.5899 -0.1283
-5 -1 17 0.8906 -0.1395
-5 -1 18 2.3847 -0.2176
-5 -1 19 -3.2232 -0.4195
-5 0 1 -12.0407 -0.2057
-5 0 2 12.7875 0.3784
-5 0 3 -9.9659 0.4850
-5 0 4 -2.6908 0.5079
-5 0 5 -17.8893 0.1789
-5 0 6 -4.6818 0.0105
-5 0 7 1.3363 -0.0498
-5 0 8 1.8835 -0.0644
-5 0 9 7.4123 0.0346
-5 0 10 -4.2386 -0.0341
-5 0 11 -2.5348 0.0052
-5 0 12 0.7574 -0.0916
-5 0 13 3.3621 -0.0727
-5 0 14 4.3489 -0.0917
-5 0 15 2.5264 -0.0876
-5 0 16 3.7288 -0.0128
-5 0 17 1.6088 0.0519
-5 0 18 0.8696 -0.2585
-5 0 19 -0.7760 -0.3530
-5 1 1 -4.9025 0.2003
-5 1 2 -13.4319 0.3335
-5 1 3 -3.3066 0.1661
-5 1 4 -6.7587 -0.1663
-5 1 5 0.9585 -0.1570
-5 1 6 1.5216 -0.0969
-5 1 7 -0.4408 -0.0943
-5 1 8 -2.9447 -0.1639
-5 1 9 -5.1545 -0.1485
-5 1 10 0.1552 -0.0551
-5 1 11 4.2796 -0.0233
-5 1 12 -1.2141 0.0430
-5 1 13 3.2829 -0.0533
-5 1 14 2.6169 -0.1378
-5 1 15 2.7001 -0.1088
-5 1 16 -0.8702 0.0466
-5 1 17 -4.9577 -0.0089
-5 1 18 -5.0262 0.1951
-5 1 19 -4.1364 0.3575
-5 2 1 -10.6068 -0.0906
-5 2 2 11.7872 -0.2966
-5 2 3 1.3716 -0.4781
-5 2 4 3.4042 -0.3015
-5 2 5 -11.2725 -0.1539
-5 2 6 -1.6009 -0.0765
-5 2 7 0.8156 -0.0130
-5 2 8 0.4484 0.0349
-5 2 9 5.4998 0.0493
-5 2 10 3.4795 0.0287
-5 2 11 3.2746 0.0950
-5 2 12 2.6226 0.0830
-5 2 13 4.6820 0.0216
-5 2 14 -0.3824 0.1211
-5 2 15 -3.0690 0.0946
-5 2 16 -4.6982 0.1276
-5 2 17 -3.8974 0.0372
-5 2 18 -1.0862 -0.2438
-5 2 19 2.0713 -0.5179
-5 3 1 1.6739 -0.6242
-5 3 2 -11.0608 -0.3174
-5 3 3 -8.0021 -0.0791
-5 3 4 -16.5327 0.0707
-5 3 5 -7.8292 0.1605
-5 3 6 -6.2777 0.2700
-5 3 7 -5.1915 0.1815
-5 3 8 -1.9708 0.1335
-5 3 9 4.8064 0.0265
-5 3 10 4.4892 0.0850
-5 3 11 3.7437 -0.0429
-5 3 12 -3.2370 0.1038
-5 3 13 0.1911 0.0718
-5 3 14 -0.0939 0.1046
-5 3 15 2.3142 -0.0300
-5 3 16 -1.5617 0.0974
-5 3 17 -1.5299 0.0007
-5 3 18 -1.0619 0.3590
-5 3 19 1.1904 0.9387
-5 4 1 0.1139 -0.0124
-5 4 2 4.5705 0.2159
-5 4 3 0.6060 0.4050
-5 4 4 -5.2635 0.3402
-5 4 5 -7.3379 0.2466
-5 4 6 -2.0815 0.0156
-5 4 7 2.9891 0.0379
-5 4 8 0.7328 -0.0163
-5 4 9 2.2633 0.0041
-5 4 10 -1.2780 -0.0514
-5 4 11 1.0784 0.0030
-5 4 12 0.7663 0.0139
-5 4 13 4.1986 -0.1011
-5 4 14 -2.2927 -0.1543
-5 4 15 -4.6760 -0.1312
-5 4 16 -7.4005 -0.1464
-5 4 17 -3.4056 -0.0423
-5 4 18 -0.9706 -0.2029
-5 5 1 6.3297 0.3434
-5 5 2 -9.1129 0.4106
-5 5 3 -5.9543 0.0899
-5 5 4 -12.9281 -0.1466
-5 5 5 -1.5836 -0.2136
-5 5 6 -7.4664 -0.0955
-5 5 7 -10.3712 -0.1095
-5 5 8 -13.0725 -0.0352
-5 5 9 -1.1424 -0.0239
-5 5 10 3.5962 -0.0593
-5 5 11 7.8056 -0.1339
-5 5 12 1.3185 -0.1697
-5 5 13 4.2180 -0.0878
-5 5 14 -0.0130 0.0254
-5 5 15 2.4490 0.1131
-5 5 16 2.3710 0.1464
-5 5 17 5.5651 0.1525
-5 5 18 2.0404 0.2814
-5 6 1 3.2378 -0.2487
-5 6 2 -1.3094 -0.5920
-5 6 3 -1.0888 -0.3245
-5 6 4 -9.2730 -0.1849
-5 6 5 -7.6142 -0.0129
-5 6 6 -9.8352 -0.1256
-5 6 7 -2.0382 -0.0103
-5 6 8 -1.5148 -0.0976
-5 6 9 8.2398 0.0183
-5 6 10 3.4634 -0.0830
-5 6 11 4.9881 0.0482
-5 6 12 2.8256 0.0111
-5 6 13 2.4682 0.1694
-5 6 14 -2.3741 -0.1443
-5 6 15 -0.5408 -0.1330
-5 6 16 -2.4639 -0.2780
-5 6 17 -0.7327 0.3091
-5 6 18 -1.7999 0.3090
-5 7 1 8.7012 -0.3467
-5 7 2 -5.5054 -0.0905
-5 7 3 -4.8054 -0.0667
-5 7 4 -8.4510 0.0082
-5 7 5 5.1827 0.0601
-5 7 6 1.0368 0.0891
-5 7 7 -1.3138 0.0959
-5 7 8 -4.6965 0.0807
-5 7 9 -1.9439 0.1936
-5 7 10 -2.0236 -0.0582
-5 7 11 2.9536 0.0600
-5 7 12 -2.5194 -0.1298
-5 7 13 5.5871 0.0192
-5 7 14 1.3545 -0.0705
-5 7 15 1.5997 0.2871
-5 7 16 -0.4086 0.2335
-5 7 17 3.0744 0.3700
-5 8 1 2.2700 -0.0566
-5 8 2 -5.7615 -0.1434
-5 8 3 -2.7849 0.2871
-5 8 4 0.7032 0.2478
-5 8 5 2.6310 0.1963
-5 8 6 -2.6741 0.0117
-5 8 7 0.9830 0.0585
-5 8 8 -6.6070 0.0223
-5 8 9 2.6164 0.0963
-5 8 10 0.8362 -0.0640
-5 8 11 3.7246 0.1153
-5 8 12 4.0623 -0.1034
-5 8 13 0.6159 0.2449
-5 8 14 -4.8291 -0.3338
-5 8 15 -2.1466 -0.3130
-5 8 16 0.3916 -0.5697
-5 9 1 9.6260 0.2839
-5 9 2 2.7285 0.4028
-5 9 3 2.6771 0.0717
-5 9 4 -2.4320 -0.1041
-5 9 5 3.4673 -0.1891
-5 9 6 2.0507 -0.1364
-5 9 7 -4.1293 -0.0374
-5 9 8 -1.3891 -0.1709
-5 9 9 -0.1881 0.0590
-5 9 10 -0.5249 -0.1325
-5 9 11 1.7370 0.1383
-5 9 12 -4.5889 -0.1342
-5 9 13 1.2649 0.0262
-5 9 14 -1.9419 -0.1531
-5 9 15 0.8566 0.2748
-5 9 16 -2.1772 0.1660
-5 10 1 4.2180 -0.0640
-5 10 2 -6.5038 -0.3204
-5 10 3 -9.0381 -0.1004
-5 10 4 -1.3048 -0.1411
-5 10 5 -1.7440 -0.0003
-5 10 6 -5.0447 0.0426
-5 10 7 0.9914 -0.0376
-5 10 8 -2.4694 0.0896
-5 10 9 2.2644 0.2561
-5 10 10 -0.6889 0.1630
-5 10 11 -2.5767 0.1993
-5 10 12 -2.1698 0.0174
-5 10 13 -2.1108 0.4798
-5 10 14 -2.7910 -0.2348
-5 10 15 -2.2389 -0.2439
-5 11 1 3.6975 -0.0432
-5 11 2 -0.9845 0.0391
-5 11 3 0.4511 -0.1749
-5 11 4 -0.9440 0.0345
-5 11 5 0.8737 0.1316
-5 11 6 6.9358 0.0358
-5 11 7 -0.9314 -0.0469
-5 11 8 -0.7652 -0.0130
-5 11 9 -3.1629 0.2354
-5 11 10 -3.1771 -0.0127
-5 11 11 -1.4281 0.1309
-5 11 12 -0.2621 -0.0932
-5 11 13 3.1852 -0.0320
-5 11 14 -0.7744 -0.1249
-5 12 1 -3.1566 -0.0501
-5 12 2 -5.3788 -0.0931
-5 12 3 -5.5425 0.1864
-5 12 4 -1.1706 0.2778
-5 12 5 -2.7353 0.0698
-5 12 6 -6.6468 0.0035
-5 12 7 -4.8327 -0.0384
-5 12 8 -2.9700 0.1185
-5 12 9 -0.6652 -0.0502
-5 12 10 -0.7691 -0.2361
-5 12 11 0.2202 -0.2864
-5 12 12 1.5970 0.0287
-5 13 1 1.1825 0.2739
-5 13 2 -0.2460 0.2894
-5 13 3 -1.3950 0.0038
-5 13 4 -0.1680 -0.0369
-5 13 5 -1.4947 -0.0523
-5 13 6 4.5084 -0.1204
-5 13 7 -1.3447 -0.3233
-5 13 8 -2.5132 -0.0486
-5 13 9 -2.8527 0.0453
-5 13 10 0.1988 -0.2102
-5 13 11 0.5607 0.0484
-5 14 1 -3.9376 -0.0096
-5 14 2 -0.7413 -0.0463
-5 14 3 0.9827 -0.0333
-5 14 4 -0.2024 0.2122
-5 14 5 -1.1645 -0.2029
-5 14 6 -2.0449 -0.2485
-5 14 7 -1.9516 -0.0578
-5 14 8 1.8117 -0.0351
-5 14 9 2.3722 -0.5482
-5 15 1 1.1798 -0.2767
-5 15 2 1.4515 -0.0988
-5 15 3 -3.6463 0.0350
-5 15 4 -1.6639 -0.0653
-5 15 5 -0.6736 -0.1921
-5 15 6 2.0999 -0.1172
-5 15 7 -2.0295 -0.5443
-5 16 1 -1.7438 -0.0723
-5 16 2 -0.5953 0.2259
-5 16 3 0.6580 0.0751
-4 -17 1 -1.5542 0.2769
-4 -17 2 -0.2198 0.3566
-4 -16 1 -0.0548 -0.0481
-4 -16 2 -1.0686 -0.4495
-4 -16 3 -2.7882 -0.1640
-4 -16 4 -2.5539 -0.2648
-4 -16 5 -3.5121 -0.1990
-4 -16 6 -1.3426 -0.1239
-4 -15 1 -2.0488 -0.1052
-4 -15 2 1.2295 0.0825
-4 -15 3 1.5285 -0.1453
-4 -15 4 0.6535 -0.0626
-4 -15 5 -2.4516 0.0803
-4 -15 6 0.0512 0.1902
-4 -15 7 0.1947 -0.0089
-4 -15 8 -1.0585 0.1652
-4 -15 9 0.8179 -0.1633
-4 -14 1 -0.6641 -0.3042
-4 -14 2 1.2773 -0.3906
-4 -14 3 0.5088 0.0373
-4 -14 4 -1.0242 0.2722
-4 -14 5 -0.7453 0.2629
-4 -14 6 -0.9048 0.1226
-4 -14 7 -0.5099 0.1315
-4 -14 8 4.5715 0.2211
-4 -14 9 -1.2535 0.1338
-4 -14 10 -1.6701 0.2277
-4 -14 11 -1.3755 0.0849
-4 -13 1 -3.3570 0.0763
-4 -13 2 2.3429 0.2776
-4 -13 3 1.0858 0.2547
-4 -13 4 5.8778 0.2053
-4 -13 5 -4.0407 0.0647
-4 -13 6 3.5284 0.0743
-4 -13 7 2.9561 0.0299
-4 -13 8 -3.3069 0.1761
-4 -13 9 -1.3602 -0.1535
-4 -13 10 1.2950 0.1646
-4 -13 11 -0.8615 -0.0546
-4 -13 12 -0.5722 -0.2638
-4 -12 1 -3.8127 -0.1067
-4 -12 2 3.1743 -0.0199
-4 -12 3 3.2441 0.1614
-4 -12 4 -0.0261 0.0591
-4 -12 5 2.4451 0.0125
-4 -12 6 0.5805 -0.0296
-4 -12 7 -7.0377 0.0994
-4 -12 8 2.0833 0.0236
-4 -12 9 -3.9517 -0.0779
-4 -12 10 0.1337 -0.0141
-4 -12 11 -0.3847 -0.0212
-4 -12 12 1.0475 0.2316
-4 -12 13 -0.6269 0.4453
-4 -12 14 -0.5771 1.1311
-4 -11 1 -7.3070 0.1250
-4 -11 2 2.5945 -0.0539
-4 -11 3 -0.5820 -0.4067
-4 -11 4 6.9419 -0.2228
-4 -11 5 -10.7438 -0.2990
-4 -11 6 -0.3745 -0.0550
-4 -11 7 0.1635 0.0301
-4 -11 8 -2.5484 0.1108
-4 -11 9 -0.4273 0.0320
-4 -11 10 4.2304 0.1503
-4 -11 11 -1.1317 -0.0308
-4 -11 12 -2.2699 0.2049
-4 -11 13 -2.4977 0.6839
-4 -11 14 1.9319 0.8954
-4 -11 15 -1.0645 0.2571
-4 -10 1 2.2947 -0.8045
-4 -10 2 8.6197 -0.4085
-4 -10 3 0.4653 0.0980
-4 -10 4 -8.8450 0.0506
-4 -10 5 1.3447 0.0851
-4 -10 6 3.5177 -0.0044
-4 -10 7 -6.4878 0.1960
-4 -10 8 2.7664 0.1054
-4 -10 9 -4.2561 0.0147
-4 -10 10 -0.1197 0.0472
-4 -10 11 -3.5476 0.1839
-4 -10 12 1.6409 0.2756
-4 -10 13 0.0501 0.3548
-4 -10 14 0.5248 0.4999
-4 -10 15 0.7442 0.0756
-4 -10 16 1.8505 -0.4213
-4 -9 1 -2.8860 0.3203
-4 -9 2 -3.8556 0.4271
-4 -9 3 -6.8349 -0.0211
-4 -9 4 6.6811 0.0631
-4 -9 5 -7.5255 -0.2555
-4 -9 6 1.2263 0.0283
-4 -9 7 1.2711 -0.0199
-4 -9 8 -2.6752 -0.0878
-4 -9 9 -3.4158 -0.1111
-4 -9 10 1.0833 -0.1558
-4 -9 11 -2.0971 -0.1278
-4 -9 12 0.9000 0.0736
-4 -9 13 0.0158 0.5088
-4 -9 14 2.1242 0.3648
-4 -9 15 -3.3166 -0.2505
-4 -9 16 -1.0843 -0.3213
-4 -9 17 1.6201 -0.1747
-4 -8 1 4.9653 -0.4726
-4 -8 2 7.7533 -0.1378
-4 -8 3 1.1292 0.1411
-4 -8 4 -10.0147 -0.0528
-4 -8 5 12.0234 -0.1427
-4 -8 6 8.4366 -0.3829
-4 -8 7 -4.0712 -0.2142
-4 -8 8 1.2115 -0.2070
-4 -8 9 -2.4466 -0.1044
-4 -8 10 1.8102 0.0803
-4 -8 11 -1.3963 0.1341
-4 -8 12 2.7555 0.0996
-4 -8 13 -1.5443 0.0046
-4 -8 14 -2.0673 -0.1040
-4 -8 15 -3.3006 -0.0071
-4 -8 16 1.9193 -0.2417
-4 -8 17 0.6786 -0.2489
-4 -7 1 4.8564 0.1091
-4 -7 2 -6.8083 0.0660
-4 -7 3 -4.2354 -0.2850
-4 -7 4 13.8648 -0.2058
-4 -7 5 -5.0676 -0.3893
-4 -7 6 -7.0321 -0.0130
-4 -7 7 0.5702 -0.0157
-4 -7 8 -2.0675 0.0332
-4 -7 9 0.4480 0.0375
-4 -7 10 -0.4069 -0.0654
-4 -7 11 -4.3962 0.0091
-4 -7 12 -3.2602 -0.0409
-4 -7 13 -4.1509 0.1189
-4 -7 14 -1.6225 0.0545
-4 -7 15 -1.4726 -0.2291
-4 -7 16 1.9714 -0.3718
-4 -7 17 1.6896 -0.2099
-4 -7 18 1.9097 -0.0221
-4 -6 1 7.3926 -1.0355
-4 -6 2 4.0452 -0.4384
-4 -6 3 0.7102 0.0661
-4 -6 4 -18.2222 0.1956
-4 -6 5 13.0942 0.2029
-4 -6 6 7.8843 0.0683
-4 -6 7 1.2998 0.0842
-4 -6 8 4.5721 -0.0099
-4 -6 9 1.7774 -0.0465
-4 -6 10 -2.1040 0.0634
-4 -6 11 -6.1437 -0.0387
-4 -6 12 -1.0553 -0.0655
-4 -6 13 -1.7438 -0.0535
-4 -6 14 0.5770 -0.2292
-4 -6 15 -1.7311 -0.1466
-4 -6 16 0.3938 -0.2349
-4 -6 17 -0.1439 -0.0969
-4 -6 18 0.2823 -0.1381
-4 -5 1 3.2797 0.2725
-4 -5 2 -10.6944 0.3125
-4 -5 3 -4.2967 0.1725
-4 -5 4 27.2820 0.2348
-4 -5 5 -0.0216 0.0682
-4 -5 6 -8.5344 0.1237
-4 -5 7 6.4753 -0.0250
-4 -5 8 1.1922 -0.0025
-4 -5 9 0.8864 -0.0342
-4 -5 10 -5.5337 -0.0597
-4 -5 11 -2.1607 0.0187
-4 -5 12 -1.6548 -0.0506
-4 -5 13 -0.9230 -0.1446
-4 -5 14 0.1043 -0.1134
-4 -5 15 1.1399 0.0318
-4 -5 16 3.4659 -0.1168
-4 -5 17 -0.0989 -0.0051
-4 -5 18 1.7249 0.0481
-4 -5 19 2.4040 -0.0921
-4 -4 1 -3.0045 -0.6162
-4 -4 2 10.9683 -0.1249
-4 -4 3 18.9111 0.2645
-4 -4 4 -9.4121 0.2174
-4 -4 5 10.5601 -0.0466
-4 -4 6 4.2674 -0.1365
-4 -4 7 -2.3100 -0.1342
-4 -4 8 1.1429 -0.1085
-4 -4 9 4.8753 -0.1026
-4 -4 10 3.9934 0.0373
-4 -4 11 -1.2292 -0.0721
-4 -4 12 0.0964 -0.2185
-4 -4 13 -1.7780 -0.1259
-4 -4 14 -0.8506 -0.1268
-4 -4 15 -1.0867 -0.0085
-4 -4 16 -2.9865 -0.0673
-4 -4 17 0.0289 0.0095
-4 -4 18 1.8714 -0.3426
-4 -4 19 2.3317 -0.1268
-4 -3 1 22.1612 0.2130
-4 -3 2 18.6641 0.0355
-4 -3 3 2.7572 -0.2027
-4 -3 4 35.2986 -0.2526
-4 -3 5 -4.0275 -0.3500
-4 -3 6 -4.1402 -0.1596
-4 -3 7 14.6488 -0.0692
-4 -3 8 14.3728 0.1332
-4 -3 9 5.4783 0.1296
-4 -3 10 -7.7984 0.0699
-4 -3 11 -0.9948 -0.0166
-4 -3 12 -2.0361 -0.0159
-4 -3 13 -0.6401 -0.0442
-4 -3 14 1.7613 0.0801
-4 -3 15 -0.2186 0.2657
-4 -3 16 0.9885 0.1268
-4 -3 17 -0.2829 0.1395
-4 -3 18 2.4425 -0.0196
-4 -3 19 4.9205 -0.2401
-4 -2 1 -9.1876 -1.0327
-4 -2 3 12.9150 -0.1592
-4 -2 4 -6.1222 0.0305
-4 -2 5 6.5685 0.0877
-4 -2 6 11.4039 0.1946
-4 -2 7 -2.8242 0.1928
-4 -2 8 -5.4536 0.0942
-4 -2 9 -3.5769 -0.0113
-4 -2 10 7.4751 0.1201
-4 -2 11 3.5084 0.1696
-4 -2 12 2.4420 0.1144
-4 -2 13 1.1684 0.1138
-4 -2 14 -2.0501 0.0269
-4 -2 15 -0.8647 0.0636
-4 -2 16 -2.6167 0.0624
-4 -2 17 2.8110 0.2392
-4 -2 18 2.8743 -0.0339
-4 -2 19 -1.0967 -0.4455
-4 -2 20 -1.2011 -0.6222
-4 -1 1 -13.7230 -0.1846
-4 -1 2 10.7059 -0.0298
-4 -1 3 -6.9629 0.2361
-4 -1 4 34.9421 0.3640
-4 -1 5 -7.8138 0.1629
-4 -1 6 -0.3209 0.1697
-4 -1 7 5.5257 -0.0303
-4 -1 8 14.2615 0.0216
-4 -1 9 6.2579 0.0274
-4 -1 10 -2.7484 0.0810
-4 -1 11 1.1887 0.0445
-4 -1 12 -1.1165 0.0054
-4 -1 13 -4.7449 -0.1116
-4 -1 14 -0.3501 -0.0945
-4 -1 15 -0.8538 -0.0901
-4 -1 16 1.6285 0.0871
-4 -1 17 0.1902 0.0292
-4 -1 18 -2.5155 -0.2999
-4 -1 19 -0.5010 -0.4335
-4 -1 20 -3.4137 -0.5660
-4 0 1 -10.0159 -0.2488
-4 0 2 7.9224 0.3439
-4 0 3 12.4419 0.3617
-4 0 4 -1.6316 0.1391
-4 0 5 -0.3307 -0.0640
-4 0 6 15.1344 -0.1814
-4 0 7 2.9358 -0.1599
-4 0 8 4.3117 -0.1317
-4 0 10 10.2344 -0.0747
-4 0 11 1.1271 -0.0941
-4 0 12 -3.2082 -0.0004
-4 0 13 1.8269 -0.0066
-4 0 14 3.4730 0.0105
-4 0 15 3.3286 0.0113
-4 0 16 -1.6453 0.0009
-4 0 17 -2.5497 0.0046
-4 0 18 -4.6011 0.1577
-4 0 19 -5.8562 -0.1526
-4 0 20 -0.1546 -0.0159
-4 1 1 -27.6983 0.0558
-4 1 2 0.6206 -0.1912
-4 1 3 -19.9081 -0.2405
-4 1 4 17.6300 -0.3384
-4 1 5 -13.1224 -0.4194
-4 1 6 5.7110 -0.1591
-4 1 7 0.7435 -0.0423
-4 1 8 7.7206 0.0768
-4 1 9 -1.1812 -0.0565
-4 1 10 -2.4706 -0.1134
-4 1 11 -1.8209 -0.0202
-4 1 12 3.2726 0.0728
-4 1 13 -0.0876 0.0671
-4 1 14 0.4360 0.0525
-4 1 15 -2.5703 -0.1207
-4 1 16 -2.2172 0.1971
-4 1 17 -5.5382 0.1357
-4 1 18 -6.0942 0.0940
-4 1 19 -1.3933 0.2530
-4 1 20 -0.4473 0.7634
-4 2 1 3.1200 -0.8286
-4 2 2 13.8558 -0.3117
-4 2 3 17.8059 -0.2349
-4 2 4 5.6774 -0.0495
-4 2 5 1.3034 0.1064
-4 2 6 11.8708 0.1999
-4 2 7 -1.9042 0.1738
-4 2 8 4.6937 0.0608
-4 2 9 1.0924 -0.0233
-4 2 10 12.6487 0.0010
-4 2 11 2.8002 0.0057
-4 2 12 -5.3758 0.1296
-4 2 13 -4.3341 0.0635
-4 2 14 -0.3303 0.0338
-4 2 15 -3.1365 -0.0520
-4 2 16 -6.8451 -0.0971
-4 2 17 -6.3645 -0.2811
-4 2 18 -2.6805 0.0604
-4 2 19 -1.4613 -0.1126
-4 2 20 1.1159 -0.2671
-4 3 1 -12.1301 -0.4342
-4 3 2 9.5703 -0.0464
-4 3 3 -15.1231 0.4818
-4 3 4 -3.1347 0.5078
-4 3 5 -24.0901 0.3071
-4 3 6 -3.6558 0.0620
-4 3 7 -2.9145 -0.0119
-4 3 8 5.9252 0.0383
-4 3 9 -2.0823 0.0270
-4 3 10 -1.9290 -0.0328
-4 3 11 -8.0768 0.0273
-4 3 12 -0.6355 -0.0395
-4 3 13 1.8365 -0.0470
-4 3 14 1.1294 -0.1475
-4 3 15 -1.1263 -0.1584
-4 3 16 1.7566 0.0263
-4 3 17 0.4236 0.1005
-4 3 18 2.0431 0.1720
-4 3 19 0.7297 0.3219
-4 4 1 14.6118 0.1363
-4 4 2 9.1770 0.5499
-4 4 3 6.8281 0.2797
-4 4 4 -2.9525 0.0224
-4 4 5 2.3673 -0.2901
-4 4 6 11.9015 -0.2424
-4 4 7 -1.3364 -0.1381
-4 4 8 -1.2110 -0.0611
-4 4 9 -3.6320 -0.1033
-4 4 10 4.5542 -0.1250
-4 4 11 1.4979 -0.0777
-4 4 12 0.9116 -0.0960
-4 4 14 2.2246 -0.0706
-4 4 15 -2.3059 0.0101
-4 4 16 -4.7102 -0.1120
-4 4 17 -4.4538 -0.1489
-4 4 18 -0.9953 -0.1028
-4 4 19 -1.1649 -0.2306
-4 5 1 0.1725 -0.4352
-4 5 2 11.6115 -0.5009
-4 5 3 -6.5818 -0.2547
-4 5 4 -4.6362 -0.3135
-4 5 5 -11.8800 -0.1884
-4 5 6 -4.2599 -0.1171
-4 5 7 -7.2042 -0.0306
-4 5 8 -2.6854 -0.0322
-4 5 9 -6.1030 0.0509
-4 5 10 -0.6550 -0.0027
-4 5 11 -2.1627 0.0452
-4 5 12 2.9426 -0.0659
-4 5 13 2.5747 0.0872
-4 5 14 -0.2068 -0.1780
-4 5 15 -2.1895 0.1462
-4 5 16 2.5889 -0.0163
-4 5 17 4.2313 0.2741
-4 5 18 5.7377 -0.0652
-4 5 19 0.2628 -0.0262
-4 6 1 11.1188 -0.3860
-4 6 2 2.9367 -0.2195
-4 6 3 0.1385 -0.3595
-4 6 4 -4.0912 -0.0775
-4 6 5 2.2518 0.0580
-4 6 6 4.9826 0.1846
-4 6 7 -3.0947 0.1149
-4 6 8 -1.3319 0.1310
-4 6 9 1.5808 0.0358
-4 6 10 8.7314 -0.0899
-4 6 11 2.9406 0.0300
-4 6 12 1.2396 -0.1207
-4 6 13 0.9317 0.2238
-4 6 14 3.0877 0.0375
-4 6 15 2.4321 0.3283
-4 6 16 1.8162 -0.1451
-4 6 17 -0.1441 0.0277
-4 6 18 -1.3225 -0.3071
-4 7 1 4.1226 -0.4785
-4 7 2 8.5916 -0.2478
-4 7 3 -1.6484 0.3899
-4 7 4 0.4727 0.4290
-4 7 5 1.6141 0.2377
-4 7 6 5.1981 0.0278
-4 7 7 2.0034 -0.0470
-4 7 8 0.4574 -0.0186
-4 7 9 -4.0704 0.0432
-4 7 10 -5.6730 -0.0156
-4 7 11 -7.0353 -0.0101
-4 7 12 0.1655 -0.0449
-4 7 13 0.3395 0.2709
-4 7 14 2.7519 -0.2056
-4 7 15 -0.0022 0.2185
-4 7 16 1.0868 -0.1915
-4 7 17 1.3121 0.5359
-4 7 18 2.1100 -0.0335
-4 8 1 8.5456 0.4709
-4 8 2 2.7362 0.5335
-4 8 3 -0.4072 0.1105
-4 8 4 1.4731 -0.0175
-4 8 5 6.2668 -0.1729
-4 8 6 2.1836 -0.0615
-4 8 7 -7.6859 -0.0681
-4 8 8 -5.5661 0.0057
-4 8 9 -5.2807 -0.0061
-4 8 10 5.2310 -0.0964
-4 8 11 2.7332 0.0487
-4 8 12 2.4155 -0.1818
-4 8 13 3.4805 0.0085
-4 8 14 0.4837 -0.3075
-4 8 15 -0.5847 0.1055
-4 8 16 0.6119 -0.2780
-4 8 17 2.1332 0.0599
-4 9 1 5.3076 -0.5648
-4 9 2 5.1058 -0.3950
-4 9 3 0.4949 -0.0778
-4 9 4 4.7269 -0.1167
-4 9 5 1.0286 -0.1353
-4 9 6 0.6594 -0.0937
-4 9 7 -0.7928 -0.0988
-4 9 8 -2.3475 0.0739
-4 9 9 0.5028 0.0115
-4 9 10 -1.0499 -0.0291
-4 9 11 -5.9225 -0.1225
-4 9 12 -0.6718 -0.0760
-4 9 13 -3.2275 0.2242
-4 9 14 3.2639 -0.0429
-4 9 15 2.8074 0.5371
-4 9 16 4.6507 0.1410
-4 10 1 2.5245 0.0482
-4 10 2 -2.2294 -0.0022
-4 10 3 -6.1953 -0.2528
-4 10 4 -4.5503 -0.0133
-4 10 5 -1.4136 0.0382
-4 10 6 -2.3870 0.1707
-4 10 7 -9.0978 0.0701
-4 10 8 -1.1943 0.0013
-4 10 9 -4.3066 0.0567
-4 10 10 1.0879 0.0795
-4 10 11 -1.8003 0.0871
-4 10 12 0.4973 -0.0384
-4 10 13 3.8811 0.1221
-4 10 14 1.2693 0.0519
-4 10 15 0.1033 0.1078
-4 10 16 -0.5914 -0.1355
-4 11 1 0.9523 -0.4165
-4 11 2 -0.5776 -0.0810
-4 11 3 -0.0912 0.2331
-4 11 4 7.4380 0.2459
-4 11 5 3.4372 0.2449
-4 11 6 1.7441 0.1203
-4 11 7 2.4463 -0.1005
-4 11 8 -1.7022 0.1214
-4 11 9 -1.1152 0.0453
-4 11 10 -1.6487 -0.0531
-4 11 11 -3.6148 -0.1902
-4 11 12 3.7198 0.1653
-4 11 13 1.7427 0.2497
-4 11 14 4.7821 0.0424
-4 11 15 1.8358 0.4763
-4 12 1 -1.5730 0.3990
-4 12 2 -2.4583 0.1543
-4 12 3 -1.6939 -0.0309
-4 12 4 -0.5609 0.1312
-4 12 5 -1.9564 -0.0619
-4 12 6 -0.4783 -0.2631
-4 12 7 -6.2224 -0.1246
-4 12 8 -0.0472 0.0802
-4 12 9 -1.2910 0.0436
-4 12 10 2.5139 -0.0914
-4 12 11 2.4309 -0.1651
-4 12 12 4.2876 -0.0859
-4 12 13 3.0020 0.1405
-4 13 1 0.2084 -0.2079
-4 13 2 3.0674 -0.0989
-4 13 3 3.1648 0.1574
-4 13 4 2.7199 -0.0486
-4 13 5 0.6162 -0.1780
-4 13 7 5.2611 0.1515
-4 13 8 3.2628 0.0407
-4 13 9 2.0878 -0.2588
-4 13 10 1.0674 -0.2714
-4 13 11 -0.5144 -0.0413
-4 13 12 2.5633 0.6666
-4 14 1 4.3688 -0.0171
-4 14 2 1.4248 -0.0423
-4 14 3 -1.5419 0.0197
-4 14 4 0.7964 -0.0046
-4 14 5 1.9053 0.1679
-4 14 6 6.1576 0.0048
-4 14 7 2.7338 0.0412
-4 14 8 3.3288 0.0752
-4 14 9 2.5812 -0.0654
-4 14 10 2.2094 -0.0629
-4 15 1 -2.0128 0.0550
-4 15 2 1.5199 0.0641
-4 15 3 2.0696 0.2696
-4 15 4 -1.8021 0.0839
-4 15 5 -1.2103 -0.0635
-4 15 6 0.6233 0.1166
-4 15 7 4.1766 0.2824
-4 15 8 2.3120 -0.2376
-4 16 1 3.4126 0.3547
-4 16 2 1.3339 0.3639
-4 16 3 -3.4475 0.3581
-4 16 4 -1.0288 -0.1327
-4 16 5 3.0081 0.2504
-3 -17 1 -2.0057 0.5306
-3 -17 2 -1.9434 0.1652
-3 -17 3 2.7875 0.1504
-3 -16 1 3.5632 0.0659
-3 -16 2 1.2217 -0.0922
-3 -16 3 0.5000 -0.3675
-3 -16 4 -2.4746 -0.0037
-3 -16 5 -0.3487 -0.1179
-3 -16 6 -3.1499 -0.1452
-3 -16 7 -0.4656 -0.2028
-3 -15 1 2.4528 -0.3403
-3 -15 2 -4.0969 -0.2703
-3 -15 3 3.9359 0.1160
-3 -15 4 -0.6517 -0.1943
-3 -15 5 1.4150 -0.0302
-3 -15 6 -0.4778 -0.1022
-3 -15 7 3.0283 -0.0733
-3 -15 8 1.2535 -0.0737
-3 -15 9 -0.9264 -0.2662
-3 -15 10 -0.2701 -0.5122
-3 -14 1 0.2397 0.2349
-3 -14 2 0.0600 0.1304
-3 -14 3 1.1456 0.0014
-3 -14 4 -1.8332 0.1848
-3 -14 5 -1.7872 0.0195
-3 -14 6 -4.0698 -0.0310
-3 -14 7 -1.2319 -0.2084
-3 -14 8 -5.0325 -0.0615
-3 -14 9 1.6478 -0.1779
-3 -14 10 0.1074 -0.1505
-3 -14 11 -0.9647 -0.2137
-3 -14 12 -0.0628 -0.8104
-3 -13 1 2.0503 -0.2446
-3 -13 2 -4.8655 0.0115
-3 -13 3 2.7510 0.1387
-3 -13 4 -3.8553 -0.0884
-3 -13 5 1.0673 -0.1395
-3 -13 6 -3.0672 -0.3088
-3 -13 7 2.1546 -0.1287
-3 -13 8 3.3158 -0.0985
-3 -13 9 -1.8286 -0.2763
-3 -13 10 1.5633 -0.4370
-3 -13 11 5.3956 -0.3064
-3 -13 12 1.7610 -0.0823
-3 -13 13 0.5493 -0.3074
-3 -12 1 -4.0054 0.1650
-3 -12 2 -0.7484 -0.2457
-3 -12 3 -1.2338 -0.4081
-3 -12 4 -1.1711 -0.1848
-3 -12 5 -6.6465 -0.3113
-3 -12 6 -3.5892 0.0142
-3 -12 7 -3.7322 -0.0174
-3 -12 8 -10.1683 0.1081
-3 -12 9 1.7194 -0.0795
-3 -12 10 2.4129 -0.0536
-3 -12 11 0.2204 -0.1456
-3 -12 12 -0.1204 -0.5880
-3 -12 13 -0.0448 -0.2876
-3 -12 14 1.7952 0.3596
-3 -11 1 0.0457 -0.8785
-3 -11 2 0.5258 -0.1938
-3 -11 3 2.3375 0.1206
-3 -11 4 -7.5131 0.1453
-3 -11 5 -2.5439 0.2599
-3 -11 6 -6.3820 0.0095
-3 -11 7 -2.1015 0.0988
-3 -11 8 5.4559 0.1264
-3 -11 9 -0.1762 0.0999
-3 -11 10 3.4623 0.2032
-3 -11 11 5.4303 0.1612
-3 -11 12 1.9471 -0.0724
-3 -11 13 0.6947 -0.1187
-3 -11 14 0.4435 0.0175
-3 -11 15 0.6637 0.2407
-3 -10 1 3.0822 0.4810
-3 -10 2 5.0259 0.2502
-3 -10 3 -2.3040 0.1616
-3 -10 4 -2.3980 0.3979
-3 -10 5 -10.3909 -0.0704
-3 -10 6 1.2183 0.1018
-3 -10 7 0.3267 0.0313
-3 -10 8 -5.2855 0.1524
-3 -10 9 2.8444 0.0965
-3 -10 10 1.2883 -0.0046
-3 -10 11 -2.8475 -0.1712
-3 -10 12 -1.5964 -0.3316
-3 -10 13 2.5370 -0.1363
-3 -10 14 3.3592 0.1359
-3 -10 15 0.8001 0.0975
-3 -10 16 -0.9415 -0.0696
-3 -9 1 5.5731 -0.6050
-3 -9 2 -0.3838 0.1163
-3 -9 3 -2.9893 0.3026
-3 -9 4 -9.4070 0.0758
-3 -9 5 6.1154 0.0071
-3 -9 6 0.1361 -0.2739
-3 -9 7 -1.2860 -0.1006
-3 -9 8 4.0165 -0.0519
-3 -9 9 -3.1338 -0.0016
-3 -9 10 1.9893 0.1713
-3 -9 11 4.6423 0.1034
-3 -9 12 3.4326 -0.1599
-3 -9 13 3.1594 -0.2210
-3 -9 14 0.8441 -0.0679
-3 -9 15 0.1791 0.1814
-3 -9 16 -1.8491 0.3087
-3 -9 17 -0.5263 0.3094
-3 -8 1 1.2492 0.3900
-3 -8 2 2.9404 -0.1227
-3 -8 3 6.5106 -0.2971
-3 -8 4 5.1284 -0.0640
-3 -8 5 -7.4766 -0.2439
-3 -8 6 -1.3744 0.0792
-3 -8 7 -1.9604 0.0464
-3 -8 8 -4.8744 0.1346
-3 -8 9 7.4325 0.1346
-3 -8 10 4.3859 0.1121
-3 -8 11 -1.0181 0.1352
-3 -8 12 -1.3339 0.0858
-3 -8 13 0.8653 0.1636
-3 -8 14 -1.1398 0.2572
-3 -8 15 -1.3205 0.0293
-3 -8 16 -2.4719 0.0730
-3 -8 17 1.9859 0.1233
-3 -8 18 -0.2484 0.1832
-3 -7 1 20.2874 -1.2291
-3 -7 2 1.4423 -0.3541
-3 -7 3 -3.5861 0.0840
-3 -7 4 -16.7919 0.2589
-3 -7 5 10.7109 0.2659
-3 -7 6 -8.7733 0.0315
-3 -7 7 -5.4689 0.1518
-3 -7 8 4.3174 0.0788
-3 -7 9 2.2030 0.1060
-3 -7 10 4.3962 0.1783
-3 -7 11 2.9490 0.0742
-3 -7 12 -1.5756 0.0544
-3 -7 13 -0.4008 -0.0103
-3 -7 14 0.0051 0.0283
-3 -7 15 1.1956 0.0738
-3 -7 16 0.9698 0.0843
-3 -7 17 0.6776 -0.1727
-3 -7 18 -3.0392 -0.1834
-3 -6 1 -0.2671 0.3654
-3 -6 2 -12.7184 0.0499
-3 -6 3 3.8374 0.1043
-3 -6 4 2.0247 0.1460
-3 -6 5 -14.4320 -0.0357
-3 -6 6 -10.1458 0.1191
-3 -6 7 3.6957 0.0242
-3 -6 8 -3.3149 0.0426
-3 -6 9 11.7053 -0.0887
-3 -6 10 0.2168 -0.1109
-3 -6 11 -2.9828 0.0421
-3 -6 12 -1.5102 -0.0042
-3 -6 13 2.4988 -0.0052
-3 -6 14 -0.4133 0.1544
-3 -6 15 0.0017 0.0395
-3 -6 16 -2.1075 0.0501
-3 -6 17 -0.9827 -0.2636
-3 -6 18 -1.2050 -0.1859
-3 -6 19 -0.4532 -0.3999
-3 -5 1 19.9226 -0.6452
-3 -5 2 0.1017 0.1548
-3 -5 3 2.9919 0.1938
-3 -5 4 -13.2751 0.1096
-3 -5 5 28.3021 -0.1306
-3 -5 6 -9.9766 -0.2737
-3 -5 7 -7.1130 -0.1236
-3 -5 8 1.9902 -0.1390
-3 -5 9 5.8786 -0.0614
-3 -5 10 4.7275 0.0520
-3 -5 11 7.2009 0.0155
-3 -5 12 3.0908 0.0520
-3 -5 13 2.0541 0.0211
-3 -5 14 0.7870 0.0453
-3 -5 15 0.3938 0.0962
-3 -5 16 0.8328 0.1437
-3 -5 17 0.6985 -0.0871
-3 -5 18 -1.7395 -0.1133
-3 -5 19 1.9237 -0.1485
-3 -4 1 -3.5626 0.2712
-3 -4 2 -11.7291 -0.2667
-3 -4 3 12.1964 -0.3511
-3 -4 4 11.8055 -0.2937
-3 -4 5 -26.1533 -0.3150
-3 -4 6 -24.7541 -0.0505
-3 -4 7 6.1774 -0.0015
-3 -4 8 -4.0580 0.0733
-3 -4 9 12.2819 -0.0296
-3 -4 10 -0.4082 -0.0560
-3 -4 11 5.0042 -0.0226
-3 -4 12 2.1266 -0.1506
-3 -4 13 3.5185 -0.1715
-3 -4 14 -0.5415 0.0646
-3 -4 15 -0.8171 0.1402
-3 -4 16 -0.1543 0.0598
-3 -4 17 -3.2852 -0.2509
-3 -4 18 1.1447 -0.1638
-3 -4 19 0.4485 -0.4173
-3 -4 20 0.0235 -0.4564
-3 -3 1 28.7039 -1.1330
-3 -3 2 13.3508 -0.2836
-3 -3 4 -27.9646 0.1707
-3 -3 5 21.5549 0.0430
-3 -3 6 -5.9762 -0.0037
-3 -3 7 -0.4010 0.0258
-3 -3 8 5.8294 -0.0308
-3 -3 9 10.3011 -0.0110
-3 -3 10 2.3733 0.0328
-3 -3 11 4.9775 0.0131
-3 -3 12 2.0223 -0.0588
-3 -3 13 1.9967 -0.0545
-3 -3 14 0.4115 -0.1199
-3 -3 15 1.6014 -0.1046
-3 -3 16 -0.2158 -0.1026
-3 -3 17 -0.1552 0.0334
-3 -3 18 0.6385 0.1825
-3 -3 19 0.2622 0.0664
-3 -3 20 3.0207 0.0405
-3 -2 2 -32.5622 0.0674
-3 -2 3 -15.8000 0.2136
-3 -2 4 11.3905 0.2869
-3 -2 5 -30.4358 0.0626
-3 -2 6 -20.0673 0.1644
-3 -2 7 10.1987 0.0702
-3 -2 8 -5.2949 0.0679
-3 -2 9 0.0945 -0.0361
-3 -2 10 -6.5431 -0.0565
-3 -2 11 11.3561 -0.0165
-3 -2 12 5.7469 -0.0370
-3 -2 13 5.1040 -0.0480
-3 -2 14 2.9063 -0.0647
-3 -2 15 0.3048 -0.0962
-3 -2 16 2.2732 0.0110
-3 -2 17 -1.5927 0.1353
-3 -2 18 3.5499 0.2457
-3 -2 19 0.0926 -0.0142
-3 -2 20 -2.0089 -0.4097
-3 -1 1 -22.5788 -0.1965
-3 -1 2 -8.8212 0.3685
-3 -1 3 -15.5009 0.2145
-3 -1 4 -34.0979 0.2300
-3 -1 5 5.6155 -0.0513
-3 -1 6 -5.7425 -0.1176
-3 -1 7 -7.1355 -0.1245
-3 -1 8 -1.4245 -0.1505
-3 -1 9 8.3341 -0.0893
-3 -1 10 6.8332 -0.0550
-3 -1 11 4.6798 -0.0145
-3 -1 12 -2.4532 -0.1020
-3 -1 13 0.5763 -0.1493
-3 -1 14 -1.6550 -0.2336
-3 -1 15 3.6263 -0.0877
-3 -1 16 0.8251 -0.0317
-3 -1 17 0.3928 0.1572
-3 -1 18 -0.3806 0.0856
-3 -1 19 -4.6690 -0.2225
-3 -1 20 3.2258 0.0033
-3 0 1 -3.4025 -0.1633
-3 0 2 -7.1744 -0.2087
-3 0 3 -10.7775 -0.1645
-3 0 4 16.5628 -0.2446
-3 0 5 -34.5045 -0.4288
-3 0 6 -15.3263 -0.1835
-3 0 7 9.3969 -0.1234
-3 0 8 4.2618 0.0905
-3 0 9 0.8629 0.0381
-3 0 10 -5.1775 -0.0431
-3 0 11 9.1188 -0.0622
-3 0 12 2.4780 -0.0161
-3 0 13 3.0615 0.1215
-3 0 14 6.5884 0.1537
-3 0 15 4.4931 0.0802
-3 0 16 0.3663 0.1162
-3 0 17 -5.6081 -0.0113
-3 0 18 -2.6867 -0.0398
-3 0 19 -1.2745 0.1310
-3 0 20 0.0831 0.2645
-3 1 1 -28.0051 -0.7820
-3 1 2 -19.7710 -0.2655
-3 1 3 -27.4164 -0.3306
-3 1 4 -42.8368 0.0196
-3 1 5 -12.3817 -0.0367
-3 1 6 -5.9620 0.0968
-3 1 7 -11.6230 0.1684
-3 1 8 -8.2734 0.1388
-3 1 9 -0.0889 0.0847
-3 1 10 6.8113 0.0280
-3 1 11 2.6875 0.1093
-3 1 12 -4.7693 0.2391
-3 1 13 3.8663 0.2285
-3 1 14 -0.4837 0.1422
-3 1 15 -0.4598 0.0755
-3 1 16 -5.1454 0.0076
-3 1 17 -0.7670 0.1419
-3 1 18 1.2814 0.2495
-3 1 19 0.6778 0.1814
-3 1 20 7.2456 0.3607
-3 2 1 7.0352 -0.5435
-3 2 3 3.5951 0.4346
-3 2 4 20.4328 0.4139
-3 2 5 -25.9951 0.2480
-3 2 6 -10.6492 0.1814
-3 2 7 1.2336 0.0251
-3 2 8 2.9757 0.1507
-3 2 9 1.8382 0.0553
-3 2 10 -0.2049 0.0653
-3 2 11 6.4802 0.0961
-3 2 12 1.7416 0.0756
-3 2 13 -0.0267 0.0485
-3 2 14 -0.7634 -0.0079
-3 2 15 1.1741 -0.0236
-3 2 16 -1.7458 0.0324
-3 2 17 -3.1034 -0.2069
-3 2 18 -1.3727 -0.3537
-3 2 19 1.4098 -0.2924
-3 2 20 1.3885 -0.2891
-3 3 1 -9.5737 0.2779
-3 3 2 -5.6516 0.4429
-3 3 3 -10.1677 0.2324
-3 3 4 -38.7348 0.2892
-3 3 5 -19.1473 -0.1531
-3 3 6 -11.2059 -0.1957
-3 3 7 -14.0368 -0.1563
-3 3 8 -9.7223 -0.0966
-3 3 9 -1.6668 -0.0772
-3 3 10 3.6654 -0.0581
-3 3 11 -1.6124 -0.0782
-3 3 12 -8.0629 -0.0252
-3 3 13 3.3449 -0.0424
-3 3 14 4.3534 -0.0367
-3 3 15 1.8253 -0.1104
-3 3 16 -3.7123 -0.1724
-3 3 17 1.6002 -0.0762
-3 3 18 1.6471 0.0088
-3 3 19 1.9424 0.0706
-3 3 20 2.2355 0.1014
-3 4 1 17.1851 -0.6096
-3 4 2 8.8440 -0.2446
-3 4 3 -1.1503 -0.0133
-3 4 4 4.2190 -0.2827
-3 4 5 -13.2325 -0.2720
-3 4 6 -1.5608 -0.1923
-3 4 7 4.5595 -0.0884
-3 4 8 0.1427 0.1056
-3 4 9 -2.5252 -0.0041
-3 4 10 -2.5445 -0.0683
-3 4 11 5.4512 -0.0533
-3 4 13 7.1291 0.0442
-3 4 14 -3.2733 0.0023
-3 4 15 -3.0999 0.0920
-3 4 16 -3.6865 0.1076
-3 4 17 -1.3998 0.1041
-3 4 18 -1.3680 -0.0182
-3 4 19 -0.5590 0.0323
-3 4 20 0.5341 -0.2942
-3 5 1 0.3198 -0.2096
-3 5 2 -4.7984 -0.2737
-3 5 3 3.7796 -0.4055
-3 5 4 -19.3077 -0.1195
-3 5 5 -0.6451 -0.0926
-3 5 6 -3.6554 0.2056
-3 5 7 -10.3423 0.2819
-3 5 8 -12.5851 0.1152
-3 5 9 0.4720 -0.0539
-3 5 10 6.2910 -0.0332
-3 5 11 3.9584 -0.0041
-3 5 12 -6.4469 -0.0127
-3 5 13 -5.0776 0.0660
-3 5 14 -3.5468 -0.0064
-3 5 15 -1.9252 0.0202
-3 5 16 -3.0520 -0.0983
-3 5 17 2.0109 0.0409
-3 5 18 1.0596 -0.0235
-3 5 19 2.5864 0.1788
-3 6 1 14.9175 -0.7621
-3 6 2 6.7214 -0.0716
-3 6 3 1.0564 0.3939
-3 6 4 -0.7587 0.3125
-3 6 5 -0.6024 0.3764
-3 6 6 0.1598 0.1853
-3 6 7 6.5820 -0.0436
-3 6 8 3.4872 -0.0532
-3 6 9 4.3513 -0.0149
-3 6 10 -0.2293 -0.0665
-3 6 11 1.8837 -0.0597
-3 6 12 -0.0295 0.0004
-3 6 13 2.1809 0.0757
-3 6 14 -2.1093 -0.0899
-3 6 15 -0.3418 -0.0480
-3 6 16 0.3711 -0.1381
-3 6 17 1.8542 0.2997
-3 6 18 0.1697 0.3078
-3 6 19 -1.4579 0.6154
-3 7 1 8.4824 0.6913
-3 7 2 -2.5053 0.3523
-3 7 3 5.8334 0.0882
-3 7 4 -6.7731 0.1183
-3 7 5 8.4742 -0.1176
-3 7 6 4.1030 -0.1421
-3 7 7 1.1763 -0.0520
-3 7 8 -5.6304 -0.0154
-3 7 9 0.9423 -0.0085
-3 7 10 0.9542 -0.0496
-3 7 11 -1.4352 0.0362
-3 7 12 -7.4881 -0.0306
-3 7 13 -3.5677 0.1110
-3 7 14 -3.8908 -0.1266
-3 7 15 -2.1109 0.0915
-3 7 16 -3.5398 0.0661
-3 7 17 0.3894 0.3267
-3 7 18 0.5092 0.2861
-3 8 1 14.2053 -0.7747
-3 8 2 5.6828 -0.3248
-3 8 3 -0.5870 -0.0074
-3 8 4 -2.9560 -0.2092
-3 8 5 2.5181 -0.2394
-3 8 6 0.0277 -0.1982
-3 8 7 0.3681 -0.0944
-3 8 8 -4.8131 -0.0218
-3 8 9 0.5833 -0.0265
-3 8 10 -1.4783 -0.1103
-3 8 11 3.3503 0.0003
-3 8 12 1.7705 0.0678
-3 8 13 2.0473 0.1265
-3 8 14 0.1238 -0.1890
-3 8 15 -2.3192 -0.2366
-3 8 16 -0.4449 -0.3946
-3 8 17 2.3454 0.2952
-3 8 18 2.5670 0.2685
-3 9 1 5.4998 -0.1807
-3 9 2 -4.2948 -0.3318
-3 9 3 -3.0664 -0.3503
-3 9 4 -4.0113 -0.1817
-3 9 5 4.0487 -0.0599
-3 9 6 0.1469 0.1540
-3 9 7 -1.1068 0.1599
-3 9 8 1.2329 0.0400
-3 9 9 5.0852 0.1228
-3 9 10 4.7644 0.0402
-3 9 11 -1.9495 0.1349
-3 9 12 -7.7098 -0.0300
-3 9 13 -1.9542 0.0145
-3 9 14 -4.2571 -0.2227
-3 9 15 0.4493 0.2059
-3 9 16 1.3206 0.4278
-3 9 17 4.2671 0.3888
-3 10 1 3.9197 -0.6091
-3 10 2 -3.8720 0.1024
-3 10 3 -9.0171 0.2507
-3 10 4 -5.1713 0.1575
-3 10 5 -1.7759 0.1855
-3 10 6 0.4890 0.0394
-3 10 7 1.1374 -0.0300
-3 10 8 -1.8919 0.0226
-3 10 9 1.9653 -0.0701
-3 10 10 -2.5355 -0.1136
-3 10 11 -0.0355 0.0591
-3 10 12 3.8104 0.1236
-3 10 13 5.6533 0.2598
-3 10 14 5.7431 0.1209
-3 10 15 0.2153 0.0452
-3 10 16 0.2312 -0.4365
-3 11 1 1.1332 0.6235
-3 11 2 -2.8310 0.1531
-3 11 3 -2.0818 -0.0275
-3 11 4 3.7420 -0.0024
-3 11 5 5.9014 -0.1266
-3 11 6 5.5735 -0.0659
-3 11 7 1.3033 -0.0597
-3 11 8 6.4010 -0.0881
-3 11 9 2.2398 0.1327
-3 11 10 1.8227 0.0159
-3 11 11 -0.7795 0.0081
-3 11 12 -0.6630 -0.0657
-3 11 13 3.3297 -0.0021
-3 11 14 -1.9484 -0.2407
-3 11 15 0.9485 -0.0801
-3 12 1 0.1998 -0.5565
-3 12 2 -1.9160 -0.1350
-3 12 3 -2.8541 -0.1264
-3 12 4 2.7524 -0.1687
-3 12 5 1.2285 -0.1415
-3 12 6 1.6750 -0.2252
-3 12 7 2.3645 -0.1250
-3 12 8 1.6693 0.1409
-3 12 9 3.2018 -0.0214
-3 12 10 1.5451 -0.1106
-3 12 11 2.0900 0.0838
-3 12 12 5.3620 0.1220
-3 12 13 4.0782 0.1024
-3 12 14 2.9581 0.1406
-3 13 1 3.5904 -0.1330
-3 13 2 1.2082 -0.2022
-3 13 3 2.4086 -0.1306
-3 13 4 4.9320 -0.0398
-3 13 5 0.8599 -0.2375
-3 13 6 5.4956 -0.0587
-3 13 7 3.0881 0.2392
-3 13 8 6.8317 0.1308
-3 13 9 0.9932 -0.0813
-3 13 10 0.7426 -0.2834
-3 13 11 0.7748 -0.2226
-3 13 12 1.3086 -0.0241
-3 13 13 2.1927 0.2256
-3 14 1 0.0206 -0.2723
-3 14 2 2.7790 0.1573
-3 14 3 1.6610 0.2084
-3 14 4 1.3976 0.0100
-3 14 5 2.8680 -0.0665
-3 14 6 4.4765 0.2061
-3 14 7 4.4819 0.1524
-3 14 8 3.0898 -0.0749
-3 14 9 1.9165 -0.2919
-3 14 10 1.2454 -0.0189
-3 14 11 -0.3752 0.4082
-3 15 1 2.8537 0.1992
-3 15 2 -1.2218 0.3840
-3 15 3 0.4543 0.1030
-3 15 4 5.0133 -0.1010
-3 15 5 2.0069 -0.1448
-3 15 6 3.1462 -0.0244
-3 15 7 -0.6383 0.0145
-3 15 8 -0.1259 -0.0711
-3 15 9 -1.9699 -0.1204
-3 16 1 -1.9672 0.3516
-3 16 2 2.9059 0.3762
-3 16 3 3.8677 0.1691
-3 16 4 -0.8371 -0.0631
-3 16 5 -0.6602 -0.2114
-3 16 6 0.3401 0.2268
-3 16 7 0.0882 0.1053
-3 17 1 2.4164 -0.0289
-3 17 2 0.1329 0.3378
-2 -17 1 -0.2961 -0.0151
-2 -17 2 -3.1076 -0.1199
-2 -17 3 -3.4332 -0.3949
-2 -17 4 2.3728 -0.2497
-2 -16 1 -1.7614 -0.5680
-2 -16 2 3.4691 -0.1531
-2 -16 3 2.8355 -0.0137
-2 -16 4 -1.0910 -0.1035
-2 -16 5 -2.4037 0.2678
-2 -16 6 1.1644 0.2314
-2 -16 7 1.0515 0.0218
-2 -16 8 1.7459 0.2651
-2 -15 1 4.0885 0.2004
-2 -15 2 -0.0425 0.0764
-2 -15 3 -4.3136 0.0051
-2 -15 4 4.7071 0.2358
-2 -15 5 1.8089 -0.2207
-2 -15 6 1.8651 0.0233
-2 -15 7 0.7687 -0.0890
-2 -15 8 2.1986 0.1867
-2 -15 9 2.3436 0.0159
-2 -15 10 0.9231 -0.0467
-2 -14 1 -5.3154 -0.0266
-2 -14 2 -0.2506 0.2858
-2 -14 3 5.0736 0.2110
-2 -14 4 0.7915 -0.0564
-2 -14 5 -3.1771 0.0829
-2 -14 6 -3.0914 0.0178
-2 -14 7 -3.9416 0.0034
-2 -14 8 -1.6075 0.1225
-2 -14 9 -6.2783 -0.1452
-2 -14 10 0.8487 -0.0965
-2 -14 11 1.5687 -0.0548
-2 -14 12 -1.4639 0.5263
-2 -13 1 2.2746 0.3456
-2 -13 2 4.5150 -0.1749
-2 -13 3 -2.7841 -0.2174
-2 -13 4 3.3564 -0.1066
-2 -13 5 -5.4369 -0.1908
-2 -13 6 -2.3033 0.1188
-2 -13 7 -4.8292 0.0156
-2 -13 8 -2.2630 0.2679
-2 -13 9 3.1877 0.0068
-2 -13 10 1.6884 0.1324
-2 -13 11 -0.6676 -0.0349
-2 -13 12 0.9611 -0.0142
-2 -13 13 -3.0678 0.1542
-2 -13 14 -0.6594 0.5873
-2 -12 1 -4.8817 -0.6160
-2 -12 2 0.4030 -0.0772
-2 -12 3 4.2809 -0.0965
-2 -12 4 -1.2236 -0.0513
-2 -12 5 -4.0109 0.1798
-2 -12 6 -3.4394 0.0197
-2 -12 7 -4.1841 0.1750
-2 -12 8 -0.7471 0.0994
-2 -12 9 -9.6777 -0.0690
-2 -12 10 1.4343 0.0636
-2 -12 11 0.9597 0.2204
-2 -12 12 -2.5907 0.6026
-2 -12 13 -2.5004 -0.1732
-2 -12 14 -0.9854 0.0058
-2 -12 15 0.2756 0.1447
-2 -11 1 1.7140 0.3741
-2 -11 2 7.4579 0.0016
-2 -11 3 0.0907 0.1525
-2 -11 4 5.7343 0.2589
-2 -11 5 -6.3284 0.1068
-2 -11 6 0.0196 0.2817
-2 -11 7 -7.0783 0.0449
-2 -11 8 -3.2373 0.0781
-2 -11 9 3.9757 -0.0348
-2 -11 10 2.2677 0.0605
-2 -11 11 -3.4963 0.1052
-2 -11 12 0.3160 0.0056
-2 -11 13 -1.7234 0.0019
-2 -11 14 1.9164 0.3804
-2 -11 15 -0.3536 -0.1761
-2 -11 16 -1.4497 -0.4922
-2 -10 1 -0.2818 -0.2393
-2 -10 2 4.0245 0.4003
-2 -10 3 3.4057 0.1259
-2 -10 4 -4.3059 -0.0157
-2 -10 5 -1.0283 -0.0408
-2 -10 6 1.9840 -0.3912
-2 -10 7 1.4872 -0.1479
-2 -10 8 3.4068 -0.1499
-2 -10 9 -10.6889 -0.1750
-2 -10 10 -0.1340 -0.1056
-2 -10 11 -2.8223 -0.0544
-2 -10 12 -3.4457 -0.0541
-2 -10 13 -3.8229 -0.1876
-2 -10 14 -0.5201 -0.0641
-2 -10 15 -0.5522 -0.0270
-2 -10 16 1.4265 -0.2358
-2 -10 17 0.3747 -0.7966
-2 -9 1 -1.2900 0.3635
-2 -9 2 1.7117 -0.2778
-2 -9 3 -3.8992 -0.4245
-2 -9 4 5.9219 -0.3185
-2 -9 5 0.1915 -0.3782
-2 -9 6 7.7457 0.0149
-2 -9 7 -3.9727 0.0286
-2 -9 8 -1.9013 0.0087
-2 -9 9 3.1848 -0.0830
-2 -9 10 0.4552 -0.1421
-2 -9 11 -5.1489 0.0106
-2 -9 12 1.5385 0.0238
-2 -9 13 0.2256 0.0252
-2 -9 14 4.4954 0.0806
-2 -9 15 0.8750 -0.3803
-2 -9 16 -0.1886 -0.6714
-2 -9 17 0.3555 -0.4212
-2 -9 18 1.7520 -0.2109
-2 -8 1 -2.3407 -0.7959
-2 -8 2 -1.6690 -0.0253
-2 -8 3 6.3668 -0.0446
-2 -8 4 1.0341 0.1743
-2 -8 5 9.2754 0.2064
-2 -8 6 -0.6198 0.0069
-2 -8 7 -3.0130 0.1170
-2 -8 8 -2.7928 0.0140
-2 -8 9 -11.6766 0.0108
-2 -8 10 3.3950 0.0312
-2 -8 11 -2.5743 0.0786
-2 -8 12 -4.7580 -0.0466
-2 -8 13 -6.7466 -0.0354
-2 -8 14 -2.1603 -0.0787
-2 -8 15 -3.0843 -0.0356
-2 -8 16 0.5919 -0.2204
-2 -8 17 -0.4786 -0.4144
-2 -8 18 0.3856 -0.1575
-2 -7 1 9.0904 0.6328
-2 -7 2 15.2058 0.3080
-2 -7 3 4.0827 0.2731
-2 -7 4 2.3315 0.2370
-2 -7 5 -5.4026 0.0581
-2 -7 6 2.6101 0.1381
-2 -7 7 -3.9434 0.0259
-2 -7 8 0.3863 0.0388
-2 -7 9 10.6987 -0.0907
-2 -7 10 -0.5213 -0.1414
-2 -7 11 -6.9483 -0.0590
-2 -7 12 -0.2455 -0.1025
-2 -7 13 -1.1757 -0.0435
-2 -7 14 3.6689 -0.0418
-2 -7 15 0.7768 -0.1453
-2 -7 16 1.7271 -0.2764
-2 -7 17 2.4568 -0.0643
-2 -7 18 1.3516 0.0321
-2 -7 19 -1.6055 0.1858
-2 -6 1 8.8214 -0.1583
-2 -6 2 -14.2763 0.4174
-2 -6 3 -7.2807 0.2173
-2 -6 4 -3.2478 0.2428
-2 -6 5 19.5077 -0.1750
-2 -6 6 -5.0772 -0.3549
-2 -6 7 -2.0190 -0.1730
-2 -6 8 -2.3234 -0.1054
-2 -6 9 -11.1319 0.0045
-2 -6 10 1.1123 0.0310
-2 -6 11 -5.3864 0.0476
-2 -6 12 -5.3835 0.0207
-2 -6 13 -3.1991 -0.0568
-2 -6 14 1.9860 -0.0944
-2 -6 15 -0.7968 0.1114
-2 -6 16 2.2024 0.1781
-2 -6 17 -0.2644 0.2628
-2 -6 18 -0.4197 -0.0004
-2 -6 19 1.0033 0.1518
-2 -5 1 6.2025 0.2162
-2 -5 2 28.5342 -0.1780
-2 -5 3 28.4352 -0.1800
-2 -5 4 25.1259 -0.3520
-2 -5 5 2.2426 -0.2735
-2 -5 6 8.5692 0.0570
-2 -5 7 -0.3314 0.1058
-2 -5 8 -4.8394 0.2054
-2 -5 9 11.2067 -0.0014
-2 -5 10 -3.7047 0.0393
-2 -5 11 -1.4655 0.1088
-2 -5 12 6.7388 0.0071
-2 -5 13 3.6199 0.0125
-2 -5 14 2.0165 0.0909
-2 -5 15 -0.9244 0.2824
-2 -5 16 3.1075 0.1780
-2 -5 17 3.4847 0.0796
-2 -5 18 2.1774 0.0135
-2 -5 19 -1.2942 0.1235
-2 -5 20 -0.3902 -0.1404
-2 -4 1 24.6427 -0.5671
-2 -4 2 3.7954 -0.0866
-2 -4 3 -6.7931 -0.0889
-2 -4 4 -4.8985 0.2839
-2 -4 5 15.7574 0.1930
-2 -4 6 -23.2585 0.1418
-2 -4 7 -12.0341 0.1431
-2 -4 8 1.5346 0.0439
-2 -4 9 -5.4245 0.0422
-2 -4 10 1.2210 0.1419
-2 -4 11 -2.1090 0.1482
-2 -4 12 -2.5454 0.0983
-2 -4 13 -1.9859 -0.0246
-2 -4 14 1.4396 -0.0273
-2 -4 15 1.7687 0.1123
-2 -4 16 3.6566 0.0612
-2 -4 17 1.7598 0.2416
-2 -4 18 0.7609 -0.0243
-2 -4 19 3.8414 0.0161
-2 -4 20 0.9839 -0.4484
-2 -3 1 13.8419 -0.0960
-2 -3 2 28.3279 -0.2012
-2 -3 3 17.4705 0.1333
-2 -3 4 16.4515 0.1309
-2 -3 5 -22.0815 0.1192
-2 -3 6 10.1512 0.2002
-2 -3 7 12.8266 0.0324
-2 -3 8 1.0933 0.0658
-2 -3 9 7.0277 -0.0469
-2 -3 10 -9.0196 0.0253
-2 -3 11 -2.1305 0.0230
-2 -3 12 3.0717 0.0093
-2 -3 13 1.0752 0.0286
-2 -3 14 0.0491 0.0083
-2 -3 15 -0.2185 0.0147
-2 -3 16 4.6870 -0.0837
-2 -3 17 2.2186 -0.0807
-2 -3 18 1.7197 -0.0726
-2 -3 19 0.0797 -0.0279
-2 -3 20 -1.0505 -0.4961
-2 -2 1 1.3458 -0.0232
-2 -2 2 -12.5842 0.3372
-2 -2 3 -32.1662 0.2337
-2 -2 4 -5.3913 0.1902
-2 -2 5 25.7630 -0.1373
-2 -2 6 -10.8293 -0.2101
-2 -2 7 -16.0148 -0.1104
-2 -2 8 -2.6643 -0.0538
-2 -2 9 -12.9483 -0.0920
-2 -2 10 -4.8972 -0.0424
-2 -2 11 0.3916 0.0178
-2 -2 12 2.4460 0.0265
-2 -2 13 -0.3772 -0.0079
-2 -2 14 -0.3317 -0.0539
-2 -2 15 3.4632 0.0299
-2 -2 16 1.0124 -0.0477
-2 -2 17 1.3237 0.1520
-2 -2 18 1.8078 0.0058
-2 -2 19 5.0407 -0.1286
-2 -2 20 3.7515 -0.3837
-2 -2 21 0.7026 -0.3895
-2 -1 1 -13.4545 0.1169
-2 -1 2 14.6832 -0.0470
-2 -1 3 16.6505 -0.2305
-2 -1 4 27.0123 -0.4629
-2 -1 5 -42.3484 -0.3613
-2 -1 6 -3.8336 -0.0448
-2 -1 7 1.6698 0.0221
-2 -1 8 -2.1567 0.0838
-2 -1 9 -1.0126 -0.0371
-2 -1 10 -2.6603 -0.0540
-2 -1 11 2.7734 -0.1062
-2 -1 12 -2.9664 -0.0248
-2 -1 13 -6.1569 0.0120
-2 -1 14 -1.0979 0.0052
-2 -1 15 -0.5855 -0.0341
-2 -1 16 2.8792 0.0135
-2 -1 17 -0.3566 -0.0257
-2 -1 18 -0.1234 -0.1334
-2 -1 19 0.2451 -0.1326
-2 -1 20 -1.5804 -0.1113
-2 -1 21 6.2737 0.4300
-2 0 1 20.0165 -0.7036
-2 0 2 20.4745 -0.6415
-2 0 3 -15.1972 -0.4551
-2 0 4 0.7828 -0.0126
-2 0 5 20.3182 -0.0208
-2 0 6 -0.7430 0.0347
-2 0 7 -14.9989 0.0047
-2 0 8 1.0363 -0.0334
-2 0 9 -9.9610 -0.0541
-2 0 10 -2.7317 -0.0409
-2 0 11 -4.1180 0.0378
-2 0 12 -1.8714 0.0515
-2 0 13 -0.5589 0.0318
-2 0 14 0.5839 0.0431
-2 0 15 5.4799 0.0611
-2 0 16 -1.1990 -0.0279
-2 0 17 -2.0614 -0.0912
-2 0 18 -2.0832 -0.0235
-2 0 19 0.5726 0.0710
-2 0 20 4.5389 0.3052
-2 0 21 2.6110 0.1741
-2 1 1 -2.5126 -0.6234
-2 1 2 5.7575 0.1589
-2 1 3 4.9627 0.4228
-2 1 4 21.2412 0.3340
-2 1 5 -48.6386 0.3082
-2 1 6 -4.3738 0.1862
-2 1 7 -2.5652 0.0575
-2 1 8 -4.4806 0.1094
-2 1 9 -12.4513 0.0142
-2 1 10 -3.4557 0.0152
-2 1 11 1.9578 -0.0188
-2 1 12 -4.0338 0.0611
-2 1 13 -5.9892 0.0309
-2 1 14 0.7587 -0.0072
-2 1 15 -2.9543 -0.0914
-2 1 16 -3.3322 0.0326
-2 1 17 -3.5748 0.0215
-2 1 18 1.1716 0.1844
-2 1 19 3.4794 0.1074
-2 1 20 1.7718 0.2220
-2 1 21 5.5935 0.0288
-2 2 1 0.7578 0.7892
-2 2 2 25.5322 0.5094
-2 2 3 6.1982 0.3874
-2 2 4 9.4849 0.4746
-2 2 5 20.3492 0.0258
-2 2 6 5.9156 -0.0503
-2 2 7 -15.9908 -0.1137
-2 2 8 -2.6791 -0.0990
-2 2 9 -7.5637 0.0054
-2 2 10 1.4209 0.0186
-2 2 11 -8.5159 0.0653
-2 2 12 -7.1249 -0.0063
-2 2 13 -0.8928 -0.1541
-2 2 14 1.0521 -0.1153
-2 2 15 3.5242 -0.1248
-2 2 16 0.8451 0.0283
-2 2 17 2.0970 -0.0689
-2 2 18 0.2685 -0.0312
-2 2 19 -2.4187 -0.2017
-2 2 20 -0.2262 -0.2931
-2 2 21 -1.6295 -0.7983
-2 3 1 18.4798 -0.2816
-2 3 2 23.8171 -0.0655
-2 3 3 15.7375 -0.2400
-2 3 4 17.6207 -0.4075
-2 3 5 -39.1931 -0.3018
-2 3 6 -1.9552 -0.2957
-2 3 7 -0.8717 -0.1832
-2 3 8 -1.4748 0.0276
-2 3 9 -12.7170 -0.0677
-2 3 10 -5.4437 -0.0484
-2 3 11 -2.0694 -0.0723
-2 3 12 -2.5377 -0.0616
-2 3 13 -2.5493 -0.0370
-2 3 14 0.7423 -0.0135
-2 3 15 -0.9694 0.0300
-2 3 16 -2.2679 0.0835
-2 3 17 -3.5150 -0.0478
-2 3 18 -0.7238 0.0508
-2 3 19 -1.2340 -0.2360
-2 3 20 0.0371 -0.2015
-2 4 1 0.0339 -0.4554
-2 4 2 17.3606 -0.6659
-2 4 3 1.8425 -0.3284
-2 4 4 -5.9453 0.0072
-2 4 5 16.4617 -0.1518
-2 4 6 13.3755 0.1505
-2 4 7 -5.3832 0.1958
-2 4 8 -1.2547 0.1368
-2 4 9 -3.8335 0.1266
-2 4 10 2.7441 0.0770
-2 4 11 -6.1208 0.1242
-2 4 12 -3.7692 0.1062
-2 4 13 1.2226 0.1062
-2 4 14 0.4193 0.0876
-2 4 15 -3.9544 0.0557
-2 4 16 -5.2046 0.0452
-2 4 17 -0.6071 0.0238
-2 4 18 1.3606 -0.0511
-2 4 19 0.1133 -0.0823
-2 4 20 0.1239 -0.1720
-2 5 1 16.1064 -0.9059
-2 5 2 17.1015 0.3473
-2 5 3 15.4298 0.3736
-2 5 4 22.4571 0.2700
-2 5 5 -7.7964 0.3221
-2 5 6 7.8881 0.1838
-2 5 7 3.2829 0.0406
-2 5 8 0.4740 0.0932
-2 5 9 -7.1147 -0.0222
-2 5 10 -0.6679 0.0765
-2 5 11 1.5469 0.1125
-2 5 13 -5.8497 0.0593
-2 5 14 -8.9725 -0.0780
-2 5 15 -4.4467 0.0402
-2 5 16 0.3465 -0.0052
-2 5 17 2.1103 0.0525
-2 5 18 2.5411 -0.0491
-2 5 19 -1.2952 -0.2403
-2 5 20 0.6557 -0.6689
-2 6 1 1.5494 0.9791
-2 6 2 16.1080 0.3318
-2 6 3 10.3436 0.2106
-2 6 4 -3.9532 0.1653
-2 6 5 11.1301 -0.1430
-2 6 6 7.5861 -0.0355
-2 6 7 -3.6478 -0.1643
-2 6 8 -0.8538 -0.1541
-2 6 9 1.7786 -0.0648
-2 6 10 5.4690 -0.0376
-2 6 11 -4.5168 -0.0750
-2 6 12 -5.4024 -0.1753
-2 6 13 -1.5684 0.0003
-2 6 14 3.3874 -0.1114
-2 6 15 1.4474 0.1610
-2 6 16 -2.8385 -0.1863
-2 6 17 -1.6151 -0.1021
-2 6 18 -0.6298 -0.4561
-2 6 19 0.3315 -0.2139
-2 7 1 21.3162 -0.4978
-2 7 2 16.3475 -0.0174
-2 7 3 7.2253 -0.1564
-2 7 4 10.4858 -0.1000
-2 7 5 -0.1040 -0.1217
-2 7 6 6.1743 -0.1980
-2 7 7 3.5791 -0.2238
-2 7 8 1.1102 0.0573
-2 7 9 -5.4568 0.0265
-2 7 10 -1.2302 -0.0015
-2 7 11 1.4785 -0.0640
-2 7 12 4.3719 -0.1206
-2 7 13 2.0020 0.1327
-2 7 14 -2.0419 -0.1156
-2 7 15 -5.5578 0.0169
-2 7 16 -4.3535 -0.1735
-2 7 17 -0.6348 0.1911
-2 7 18 2.0173 -0.1819
-2 7 19 0.3268 0.0446
-2 8 1 1.9051 -0.3603
-2 8 2 6.0607 -0.7347
-2 8 3 3.9031 -0.3149
-2 8 4 -3.2153 -0.0646
-2 8 5 3.1574 -0.1014
-2 8 6 -0.4232 0.1823
-2 8 7 -10.1404 0.1534
-2 8 8 -7.9431 0.1543
-2 8 9 -2.9352 -0.0124
-2 8 10 7.2733 -0.1007
-2 8 11 0.9621 -0.0618
-2 8 12 1.1266 -0.0884
-2 8 13 0.5274 0.0577
-2 8 14 1.6797 -0.1863
-2 8 15 0.7618 0.3548
-2 8 16 -0.9116 -0.1418
-2 8 17 2.5462 -0.0588
-2 8 18 0.7303 -0.5536
-2 9 1 11.0317 -0.7346
-2 9 2 7.5319 0.2501
-2 9 3 -2.2850 0.3491
-2 9 4 0.4513 0.4020
-2 9 5 -1.3052 0.2095
-2 9 6 0.8842 0.1478
-2 9 7 -2.8339 -0.0213
-2 9 8 -0.1683 0.0081
-2 9 9 1.6697 -0.1002
-2 9 10 5.5757 0.0290
-2 9 11 0.8630 0.0032
-2 9 12 2.1162 -0.0749
-2 9 13 -1.0949 0.0698
-2 9 14 0.6301 -0.2664
-2 9 15 -4.7636 -0.0613
-2 9 16 -1.3223 -0.2221
-2 9 17 0.4718 0.3215
-2 9 18 0.6662 -0.2815
-2 10 1 -1.2717 0.5672
-2 10 2 -0.9811 0.2741
-2 10 3 -3.2240 0.2274
-2 10 4 -1.1822 0.0131
-2 10 5 0.9791 -0.0719
-2 10 6 0.1608 0.1380
-2 10 7 -5.7894 -0.0284
-2 10 8 1.4516 0.0643
-2 10 10 2.1243 -0.0095
-2 10 11 -6.0357 0.0456
-2 10 12 0.7880 0.0266
-2 10 13 3.4063 0.0752
-2 10 14 3.7742 0.1077
-2 10 15 1.8049 0.7113
-2 10 16 0.3696 0.2056
-2 10 17 2.1897 -0.0816
-2 11 1 3.6077 -0.1793
-2 11 2 2.1318 0.0675
-2 11 3 -0.7419 -0.2484
-2 11 4 6.5131 -0.0994
-2 11 5 5.4341 -0.1445
-2 11 6 3.5876 -0.1572
-2 11 8 -0.3624 -0.0323
-2 11 9 -0.1359 -0.1296
-2 11 10 2.4050 0.1262
-2 11 11 -1.6447 0.1285
-2 11 12 3.3706 0.1364
-2 11 13 -1.8220 0.1821
-2 11 14 -0.8127 -0.1897
-2 11 15 -6.1292 -0.1725
-2 11 16 0.2408 -0.3392
-2 12 1 3.0224 -0.2809
-2 12 2 0.9255 -0.5233
-2 12 3 -1.0026 -0.2352
-2 12 4 1.1888 -0.1517
-2 12 5 -0.0507 -0.0671
-2 12 6 2.5166 0.1656
-2 12 7 -1.6363 0.0727
-2 12 8 5.7156 0.1453
-2 12 9 0.3644 0.1283
-2 12 10 0.8944 -0.0093
-2 12 11 -3.9372 0.1121
-2 12 12 1.2839 0.1224
-2 12 13 -0.3260 -0.0289
-2 12 14 -0.2164 0.2529
-2 12 15 -0.0869 0.7299
-2 13 1 -3.4482 -0.5486
-2 13 2 -2.5435 0.0313
-2 13 3 -3.3168 0.1244
-2 13 4 3.7729 0.1611
-2 13 5 2.9770 0.0282
-2 13 6 -0.0261 -0.0102
-2 13 7 2.1287 0.1632
-2 13 8 2.9681 0.1033
-2 13 9 -0.1530 -0.1674
-2 13 10 -0.6372 0.0598
-2 13 11 -3.7088 0.0453
-2 13 12 0.9571 0.0675
-2 13 13 -1.4579 0.2246
-2 14 1 2.7917 0.4031
-2 14 2 -2.5263 0.2338
-2 14 3 -2.5652 0.1911
-2 14 4 -1.1047 -0.1052
-2 14 5 -2.3348 -0.0836
-2 14 6 5.5361 0.1278
-2 14 7 2.8379 0.1100
-2 14 8 2.5383 -0.0979
-2 14 9 -0.6412 -0.1755
-2 14 10 0.3332 -0.1260
-2 14 11 0.0933 0.2108
-2 14 12 0.5302 0.3771
-2 15 1 -6.0813 0.0611
-2 15 2 -1.8695 -0.0520
-2 15 3 -3.7687 -0.0030
-2 15 4 0.2305 -0.2789
-2 15 5 3.1133 -0.1772
-2 15 6 -0.2189 0.0348
-2 15 7 0.7183 0.1557
-2 15 8 1.0335 -0.0880
-2 15 9 -1.0867 -0.0241
-2 15 10 -2.7710 0.4715
-2 16 1 1.7817 -0.4006
-2 16 2 -3.2309 -0.1816
-2 16 3 -2.2871 -0.1369
-2 16 4 -0.2629 -0.2908
-2 16 5 -3.6851 0.0601
-2 16 6 0.1867 0.0704
-2 16 7 0.0362 -0.0106
-2 16 8 -1.1880 -0.1377
-2 17 1 -3.0946 0.0073
-2 17 2 0.1759 -0.2942
-2 17 3 -1.8701 -0.0695
-2 17 4 -2.4375 -0.3026
-1 -17 1 -0.3420 -0.5325
-1 -17 2 -0.0088 -0.1654
-1 -17 3 -0.5474 -0.0221
-1 -17 4 -3.1853 -0.0094
-1 -17 5 0.7805 0.0523
-1 -16 1 3.8114 0.1851
-1 -16 2 -4.0420 0.0201
-1 -16 3 2.4284 0.2744
-1 -16 4 3.9011 0.2082
-1 -16 5 1.0876 0.0486
-1 -16 6 -2.2973 0.3105
-1 -16 7 -0.1055 0.0928
-1 -16 8 0.9005 -0.0473
-1 -15 1 -1.6657 0.2974
-1 -15 2 -1.4702 0.6196
-1 -15 3 1.7378 0.3703
-1 -15 4 -5.0769 0.1213
-1 -15 5 2.2684 0.1808
-1 -15 6 -2.5076 -0.1710
-1 -15 7 -1.4260 -0.0932
-1 -15 8 -2.6074 -0.0371
-1 -15 9 0.2860 -0.0626
-1 -15 10 5.7003 -0.1581
-1 -15 11 6.0385 -0.0342
-1 -14 1 2.5527 0.3728
-1 -14 2 -6.2033 -0.0848
-1 -14 3 1.3894 0.0070
-1 -14 4 4.6859 -0.0222
-1 -14 5 -1.1560 -0.1452
-1 -14 6 -6.4822 0.1258
-1 -14 7 -2.3320 -0.0437
-1 -14 8 -0.1874 -0.0739
-1 -14 9 5.3682 -0.0406
-1 -14 10 2.5120 -0.0385
-1 -14 11 4.7361 0.0899
-1 -14 12 4.5107 0.4726
-1 -13 1 -4.8000 -0.2334
-1 -13 2 0.5542 0.1736
-1 -13 3 5.8950 -0.0136
-1 -13 4 -6.9521 -0.0194
-1 -13 5 -1.9362 0.1141
-1 -13 6 -4.9923 0.0589
-1 -13 7 -0.2086 0.1275
-1 -13 8 -1.2541 0.1390
-1 -13 9 -1.4556 0.0979
-1 -13 10 6.3753 -0.0418
-1 -13 11 4.4591 0.2176
-1 -13 12 0.5142 0.3810
-1 -13 13 -0.1414 -0.1332
-1 -13 14 -1.7507 0.1993
-1 -12 1 6.1800 0.3265
-1 -12 2 -0.1957 0.1169
-1 -12 3 -0.5169 0.2693
-1 -12 4 3.7224 0.2384
-1 -12 5 -2.3112 0.2084
-1 -12 6 -0.7963 0.3322
-1 -12 7 0.9713 0.0628
-1 -12 8 2.3557 0.1529
-1 -12 9 7.0985 0.0067
-1 -12 10 0.7070 0.0206
-1 -12 11 1.0147 0.0258
-1 -12 12 1.5370 0.0285
-1 -12 13 -3.1013 0.4247
-1 -12 14 1.0206 0.3897
-1 -12 15 -1.4606 0.6763
-1 -11 1 -1.8033 0.2785
-1 -11 2 6.7320 0.5974
-1 -11 3 6.8550 0.1773
-1 -11 4 -5.4173 0.0806
-1 -11 5 -0.7431 -0.0503
-1 -11 6 0.3058 -0.1518
-1 -11 7 2.6825 -0.0025
-1 -11 8 1.6743 0.0434
-1 -11 9 -2.6313 0.0336
-1 -11 10 6.5468 -0.0679
-1 -11 11 2.4331 -0.0090
-1 -11 12 -1.4976 -0.0769
-1 -11 13 -1.1937 -0.3800
-1 -11 14 -1.5305 -0.0339
-1 -11 15 0.0943 0.6066
-1 -11 16 1.5359 0.2828
-1 -10 1 9.5102 0.3938
-1 -10 2 1.5442 -0.2011
-1 -10 3 -3.6775 -0.2660
-1 -10 4 2.5776 -0.3511
-1 -10 5 -5.5222 -0.2147
-1 -10 6 2.2052 0.0450
-1 -10 7 2.5820 0.0150
-1 -10 8 7.9744 0.2128
-1 -10 9 8.5282 0.1320
-1 -10 10 -1.4011 0.0479
-1 -10 11 -4.7957 -0.0041
-1 -10 12 -3.6679 -0.1244
-1 -10 13 -5.7096 -0.0169
-1 -10 14 -1.1389 0.2724
-1 -10 15 -1.9761 0.4382
-1 -10 16 -2.2268 0.2952
-1 -10 17 -0.0742 0.1326
-1 -9 1 -6.0383 -0.3558
-1 -9 2 0.5537 0.0851
-1 -9 3 2.1493 -0.0446
-1 -9 4 -9.9909 0.0887
-1 -9 5 2.5646 0.1039
-1 -9 6 5.9542 0.0712
-1 -9 7 3.6726 0.2196
-1 -9 8 -0.1527 0.1993
-1 -9 9 -4.4189 0.1588
-1 -9 10 8.7383 0.1224
-1 -9 11 3.5350 0.1635
-1 -9 12 -1.1690 -0.0248
-1 -9 13 -2.2388 -0.0307
-1 -9 14 -2.3239 0.0789
-1 -9 15 1.0139 0.3296
-1 -9 16 1.2367 0.0047
-1 -9 17 -1.0959 -0.4863
-1 -9 18 -2.6004 -0.3217
-1 -8 1 7.2921 0.3316
-1 -8 2 -0.8283 0.1387
-1 -8 3 -2.6376 0.1842
-1 -8 4 4.5993 0.1410
-1 -8 5 -3.8455 0.2495
-1 -8 6 -2.8951 0.2298
-1 -8 7 -3.7497 0.1227
-1 -8 8 5.4923 0.0953
-1 -8 9 9.6600 0.0508
-1 -8 10 0.0777 0.0183
-1 -8 11 -1.3332 0.0291
-1 -8 12 -3.4092 -0.0348
-1 -8 13 -5.6594 -0.0861
-1 -8 14 -3.3031 0.1124
-1 -8 15 -3.1967 0.0920
-1 -8 16 -5.2785 -0.0979
-1 -8 17 -0.4170 -0.1695
-1 -8 18 -1.1340 -0.5097
-1 -8 19 -0.6961 -0.4751
-1 -7 1 7.7955 0.5304
-1 -7 2 -0.9060 0.5174
-1 -7 3 8.8638 0.2722
-1 -7 4 -18.2289 0.1848
-1 -7 5 2.6894 -0.1447
-1 -7 6 -1.2794 -0.3005
-1 -7 7 5.1853 -0.2511
-1 -7 8 0.1312 -0.1514
-1 -7 9 3.2699 0.0079
-1 -7 10 16.0935 -0.0121
-1 -7 11 3.4676 0.0293
-1 -7 12 -4.0001 -0.1269
-1 -7 13 -2.1708 -0.0592
-1 -7 14 -1.3367 -0.0060
-1 -7 15 1.1145 0.0774
-1 -7 16 0.0971 0.0634
-1 -7 17 1.2007 -0.2097
-1 -7 18 -0.9368 -0.1416
-1 -7 19 1.1878 -0.1151
-1 -6 1 1.0863 -0.0887
-1 -6 2 -12.1250 -0.3485
-1 -6 3 -17.5936 -0.4215
-1 -6 4 -9.1417 -0.5049
-1 -6 5 0.5633 -0.2219
-1 -6 6 0.7393 -0.0936
-1 -6 7 2.3310 0.0527
-1 -6 8 5.4412 0.1029
-1 -6 9 14.2436 -0.0787
-1 -6 10 -5.3635 -0.0623
-1 -6 11 2.0464 0.0252
-1 -6 12 1.8093 0.0779
-1 -6 13 2.0780 0.0705
-1 -6 14 -0.4489 0.0890
-1 -6 15 -1.1152 0.0643
-1 -6 16 -0.6602 -0.0827
-1 -6 17 4.5584 -0.2133
-1 -6 18 2.1227 -0.2260
-1 -6 19 1.1868 -0.3792
-1 -6 20 -0.0660 -0.1049
-1 -5 1 4.6417 -0.3274
-1 -5 2 -16.4739 -0.1503
-1 -5 3 17.1941 -0.1001
-1 -5 4 -4.7406 0.1405
-1 -5 5 22.9372 -0.0066
-1 -5 6 -7.0897 0.1641
-1 -5 7 7.9064 0.1902
-1 -5 8 -2.9723 0.0896
-1 -5 9 5.9241 0.0454
-1 -5 10 16.7322 -0.0111
-1 -5 11 6.8692 0.0442
-1 -5 12 0.3277 0.0229
-1 -5 13 4.0152 -0.0662
-1 -5 14 -0.3215 -0.0741
-1 -5 15 -0.8903 -0.0937
-1 -5 16 -1.4622 0.0227
-1 -5 17 1.8008 -0.0434
-1 -5 18 0.7613 -0.1218
-1 -5 19 2.4311 0.0403
-1 -5 20 -0.3492 0.0937
-1 -4 1 1.2696 0.5836
-1 -4 2 5.3236 0.4998
-1 -4 3 -17.2407 0.2616
-1 -4 4 -28.7757 0.0916
-1 -4 5 -22.8100 0.3081
-1 -4 6 -13.8197 0.3299
-1 -4 7 0.0457 0.1023
-1 -4 8 5.2433 -0.0033
-1 -4 9 24.0397 -0.2549
-1 -4 10 -7.9176 -0.1197
-1 -4 11 4.6359 -0.0460
-1 -4 12 1.8137 -0.0041
-1 -4 13 0.9909 -0.0195
-1 -4 14 -5.9343 -0.0492
-1 -4 15 -3.0824 -0.0463
-1 -4 16 2.0973 -0.1599
-1 -4 17 3.0055 -0.2726
-1 -4 18 1.7219 0.0583
-1 -4 19 1.6953 0.0790
-1 -4 20 3.2893 0.0564
-1 -3 1 7.6452 0.4181
-1 -3 2 -46.8078 0.4514
-1 -3 3 -32.5206 0.3017
-1 -3 4 -29.1162 0.3270
-1 -3 5 15.2327 -0.1602
-1 -3 6 -13.5109 -0.2305
-1 -3 7 18.2344 -0.2209
-1 -3 8 6.9114 -0.0603
-1 -3 9 4.9942 0.0008
-1 -3 10 5.0393 0.0433
-1 -3 11 4.0379 -0.0179
-1 -3 12 -1.7158 -0.0085
-1 -3 13 2.2790 -0.0689
-1 -3 14 -4.1840 -0.0285
-1 -3 15 -2.3779 -0.0545
-1 -3 16 -4.5148 0.0188
-1 -3 17 -0.5829 0.1909
-1 -3 18 1.8666 0.1686
-1 -3 19 3.4846 0.1277
-1 -3 20 2.7653 -0.0495
-1 -3 21 -0.8317 -0.3461
-1 -2 2 -9.5020 0.3393
-1 -2 3 -25.6276 -0.0889
-1 -2 4 -19.8871 -0.3984
-1 -2 5 -21.5111 -0.4062
-1 -2 6 1.9446 -0.1116
-1 -2 7 4.7011 0.0355
-1 -2 8 -2.8579 0.2077
-1 -2 9 12.3034 0.0158
-1 -2 10 -13.7092 -0.0571
-1 -2 11 5.5612 -0.1303
-1 -2 12 1.4548 0.0167
-1 -2 13 -0.1733 0.0502
-1 -2 14 -8.3413 0.0483
-1 -2 15 -4.3359 0.0228
-1 -2 16 -0.2145 0.0838
-1 -2 17 -3.1002 0.0019
-1 -2 18 -0.5145 0.0946
-1 -2 19 1.8483 0.0802
-1 -2 20 3.8448 0.0200
-1 -2 21 4.1112 0.2044
-1 -1 1 -2.0616 -0.2610
-1 -1 2 -37.1643 -0.0770
-1 -1 3 -34.1835 -0.0924
-1 -1 4 -11.4723 0.0558
-1 -1 5 5.7467 -0.0566
-1 -1 6 -33.9969 0.1675
-1 -1 7 -5.4488 0.1200
-1 -1 8 3.4471 0.1208
-1 -1 9 4.8913 -0.0112
-1 -1 10 8.2024 0.0669
-1 -1 11 10.5600 0.1229
-1 -1 12 -3.0416 0.1011
-1 -1 13 -4.0493 -0.0030
-1 -1 14 -7.9542 -0.0141
-1 -1 15 0.2100 0.0625
-1 -1 16 -5.6296 0.0643
-1 -1 17 -0.6440 0.0479
-1 -1 18 1.8026 0.0596
-1 -1 19 0.9982 0.0077
-1 -1 20 1.4997 0.1090
-1 -1 21 -3.6785 0.1099
-1 0 1 15.0380 -0.4648
-1 0 2 17.2532 0.0498
-1 0 3 -11.5737 -0.1429
-1 0 4 -16.0795 0.0845
-1 0 5 -43.9892 0.2364
-1 0 6 7.2187 0.2558
-1 0 7 13.9189 0.0914
-1 0 8 7.1264 0.0432
-1 0 9 8.0337 0.0009
-1 0 10 -10.0929 0.0414
-1 0 11 -0.0638 0.0169
-1 0 12 -6.6506 0.1009
-1 0 13 -2.7475 0.0480
-1 0 15 -0.4091 0.0360
-1 0 16 -0.0040 0.0873
-1 0 17 -3.0485 0.0080
-1 0 18 -1.4826 0.0041
-1 0 19 -0.2632 0.0766
-1 0 20 -0.5343 0.1923
-1 0 21 2.4824 0.0071
-1 1 1 -10.6423 0.4764
-1 1 2 -37.0860 0.3843
-1 1 3 -40.3180 0.4500
-1 1 5 7.0793 0.0153
-1 1 6 -21.9029 -0.0155
-1 1 7 -9.8558 -0.1767
-1 1 8 2.2286 -0.0469
-1 1 9 -1.5008 0.0285
-1 1 10 6.5255 0.0649
-1 1 11 7.8107 0.0981
-1 1 12 -2.8666 -0.0360
-1 1 13 -3.1693 -0.0707
-1 1 14 -4.6936 -0.0657
-1 1 15 2.3381 -0.0289
-1 1 16 -6.8943 -0.0285
-1 1 17 -0.9854 -0.1513
-1 1 18 -0.9520 -0.0222
-1 1 19 -1.2986 -0.1413
-1 1 20 0.1437 -0.2841
-1 1 21 -3.1305 -0.4024
-1 2 1 -8.9677 0.9000
-1 2 2 10.4340 0.5768
-1 2 4 3.6901 -0.4463
-1 2 5 -40.2213 -0.3270
-1 2 6 10.3000 -0.1889
-1 2 7 9.2445 -0.0394
-1 2 8 4.6544 0.0315
-1 2 9 4.0287 -0.0610
-1 2 10 0.5170 -0.0976
-1 2 11 0.0568 -0.1136
-1 2 12 -10.4189 -0.0232
-1 2 13 -6.6972 -0.0345
-1 2 14 -4.3959 -0.0578
-1 2 15 -1.1339 -0.0106
-1 2 16 0.4301 -0.0719
-1 2 17 1.2730 -0.1346
-1 2 18 0.6446 -0.2174
-1 2 19 -0.9092 -0.2529
-1 2 20 -4.2717 0.0700
-1 2 21 -1.7125 -0.1050
-1 3 1 5.7329 -0.4581
-1 3 2 -0.7339 -1.1083
-1 3 3 -12.2887 -0.7078
-1 3 4 -5.0980 -0.3492
-1 3 5 9.8148 -0.2486
-1 3 6 -8.0878 0.0775
-1 3 7 -1.5736 0.0404
-1 3 8 9.8982 0.0466
-1 3 9 4.8631 -0.0208
-1 3 10 6.8151 -0.0900
-1 3 11 0.1676 0.0504
-1 3 12 -3.1939 -0.0005
-1 3 13 -0.4105 0.0654
-1 3 14 -0.7539 0.0663
-1 3 15 -0.8282 -0.0237
-1 3 16 -9.0090 -0.0689
-1 3 17 -3.6977 -0.0655
-1 3 18 -4.8826 0.1563
-1 3 19 -2.9833 0.3822
-1 3 20 -1.3502 0.1650
-1 3 21 -0.3864 -0.1572
-1 4 1 -9.0903 -0.7976
-1 4 2 -8.0388 0.2007
-1 4 3 4.8253 0.2359
-1 4 4 -2.0002 0.3624
-1 4 5 -24.4678 0.2877
-1 4 6 17.0243 0.1872
-1 4 7 14.5046 0.0982
-1 4 8 4.6948 0.0292
-1 4 9 2.2879 -0.0749
-1 4 10 3.6795 0.0449
-1 4 11 3.4667 0.0453
-1 4 12 -4.1760 0.0682
-1 4 13 -4.3290 0.0470
-1 4 14 -7.5838 -0.1029
-1 4 15 -6.6823 -0.0100
-1 4 16 -4.7869 -0.0980
-1 4 17 -2.8457 0.0085
-1 4 18 -0.8652 0.0160
-1 4 19 0.5697 -0.0201
-1 4 20 0.2556 0.1081
-1 5 1 1.0809 0.4902
-1 5 2 2.7771 0.7097
-1 5 3 6.1372 0.8123
-1 5 4 3.9701 0.3352
-1 5 5 30.2489 0.0699
-1 5 6 7.2931 0.1238
-1 5 7 3.9739 -0.0507
-1 5 8 5.7860 -0.0377
-1 5 9 7.8961 -0.0695
-1 5 10 6.6730 -0.0434
-1 5 11 0.4617 0.0666
-1 5 12 -1.1153 -0.0184
-1 5 13 -1.0416 -0.0480
-1 5 14 -1.1321 -0.0815
-1 5 15 -4.4212 -0.0241
-1 5 16 -7.0908 -0.0216
-1 5 17 -1.2682 0.2536
-1 5 18 0.3135 0.2409
-1 5 19 0.8698 0.6912
-1 5 20 -1.6474 0.4837
-1 6 1 1.4609 0.8391
-1 6 2 -3.7281 0.6825
-1 6 3 10.5237 -0.3184
-1 6 5 -15.0689 -0.3343
-1 6 6 1.8281 -0.2185
-1 6 7 6.4588 -0.2067
-1 6 8 -1.1642 -0.0976
-1 6 9 -0.9070 -0.0716
-1 6 10 -0.3761 0.0872
-1 6 11 3.9961 -0.0591
-1 6 12 0.4153 -0.0932
-1 6 13 2.0600 -0.0021
-1 6 14 -0.2040 -0.0307
-1 6 15 -0.4596 0.1173
-1 6 16 -1.5947 0.1071
-1 6 17 -5.1770 0.2099
-1 6 18 -4.2772 0.1640
-1 6 19 -3.7149 0.1169
-1 6 20 -0.4294 -0.3071
-1 7 1 11.0868 -0.4813
-1 7 2 6.0480 -0.9343
-1 7 3 5.3385 -0.4876
-1 7 4 -6.7649 -0.2522
-1 7 5 17.8991 0.0414
-1 7 6 4.6907 0.1989
-1 7 7 4.7866 0.0569
-1 7 8 0.2125 0.1227
-1 7 9 5.3878 -0.0070
-1 7 10 3.8097 0.0184
-1 7 11 3.0337 0.0298
-1 7 12 3.5281 0.0767
-1 7 13 5.8857 0.0547
-1 7 14 4.2911 0.0221
-1 7 15 -4.3702 0.1433
-1 7 16 -9.9967 0.0386
-1 7 17 -5.3923 0.2505
-1 7 18 0.7384 -0.0536
-1 7 19 2.2709 0.4258
-1 8 1 -0.5091 -0.5706
-1 8 2 -11.9171 0.1490
-1 8 3 -6.2614 0.1369
-1 8 4 -7.5952 0.4927
-1 8 5 -5.1118 0.2006
-1 8 6 0.3438 0.1746
-1 8 7 1.1275 0.0728
-1 8 8 -7.8889 0.1005
-1 8 9 -4.0659 0.0201
-1 8 10 -1.3508 0.1416
-1 8 11 5.4667 0.0947
-1 8 12 2.1552 0.1989
-1 8 13 1.4022 0.1325
-1 8 14 -2.4813 -0.0880
-1 8 15 -4.7386 -0.1261
-1 8 16 -0.7829 -0.0022
-1 8 17 0.7194 0.1484
-1 8 18 3.2066 0.3135
-1 8 19 -1.3543 0.4983
-1 9 1 0.8759 0.4104
-1 9 2 2.3945 0.4677
-1 9 3 3.2068 0.5104
-1 9 4 -1.9769 0.0400
-1 9 5 8.7980 -0.0375
-1 9 6 2.2976 0.0236
-1 9 7 1.7240 -0.0917
-1 9 8 2.2037 -0.0743
-1 9 9 7.2370 -0.2129
-1 9 10 5.2298 0.0044
-1 9 11 0.2982 0.0576
-1 9 12 -2.2634 0.0368
-1 9 13 3.1913 -0.1622
-1 9 14 3.2156 -0.1008
-1 9 15 -0.6127 0.0271
-1 9 16 -4.0764 0.0468
-1 9 17 -1.4639 0.0092
-1 9 18 -0.6673 -0.2332
-1 10 1 1.0054 0.5691
-1 10 2 -6.2776 0.4825
-1 10 3 -9.9796 -0.1134
-1 10 4 -4.6066 -0.0996
-1 10 5 2.7246 -0.2839
-1 10 6 8.6553 -0.0517
-1 10 7 6.7808 -0.0691
-1 10 8 1.0841 -0.0458
-1 10 9 2.4685 -0.0277
-1 10 10 -2.3554 0.0848
-1 10 11 -3.8118 0.0104
-1 10 12 -2.4130 0.2063
-1 10 13 0.7884 0.0489
-1 10 14 -1.2508 -0.0959
-1 10 15 -4.7365 -0.0479
-1 10 16 -1.0513 0.0032
-1 10 17 -0.0721 -0.2025
-1 11 1 -0.3178 -0.3955
-1 11 2 -1.3046 -0.5312
-1 11 3 -1.3259 -0.4060
-1 11 4 5.5267 -0.3953
-1 11 5 10.4239 0.0942
-1 11 6 7.2709 0.2502
-1 11 7 0.1143 0.1318
-1 11 8 3.6831 0.0454
-1 11 9 0.0131 -0.1962
-1 11 10 -1.4457 -0.0599
-1 11 11 -0.5463 0.1062
-1 11 12 2.1103 0.0834
-1 11 13 5.0790 -0.0174
-1 11 14 0.6805 0.2214
-1 11 15 -1.6880 -0.0607
-1 11 16 -2.0556 -0.1660
-1 12 1 4.9850 -0.2804
-1 12 2 1.2407 0.0818
-1 12 3 -2.1056 0.1478
-1 12 4 2.0123 0.3718
-1 12 6 1.3488 0.1135
-1 12 7 3.7306 0.0368
-1 12 8 4.5795 -0.1055
-1 12 9 6.2941 -0.0252
-1 12 10 3.9614 0.0556
-1 12 11 -1.1723 -0.0770
-1 12 12 -0.1840 0.0751
-1 12 13 -0.4432 -0.2159
-1 12 14 -2.9245 -0.2674
-1 12 15 -2.6170 0.1826
-1 13 1 0.5716 0.0915
-1 13 2 -6.3392 0.2165
-1 13 3 -6.6503 0.2596
-1 13 4 -1.5234 -0.0187
-1 13 5 3.6295 0.1420
-1 13 6 6.4335 0.0486
-1 13 7 -0.8406 0.0925
-1 13 8 4.4350 0.1074
-1 13 9 0.0687 -0.0815
-1 13 10 -1.8953 -0.0597
-1 13 11 0.4515 0.1414
-1 13 12 1.5802 -0.0748
-1 13 13 1.1190 0.1229
-1 13 14 0.0107 0.8211
-1 14 1 4.3365 0.2897
-1 14 2 3.4250 0.2475
-1 14 3 3.2556 0.0052
-1 14 4 4.9595 -0.1813
-1 14 5 -1.1040 -0.2978
-1 14 6 -5.0516 -0.1289
-1 14 7 1.8235 0.0734
-1 14 8 3.6109 -0.2667
-1 14 9 2.1876 -0.1168
-1 14 10 3.2764 -0.0010
-1 14 11 0.5220 -0.0493
-1 14 12 1.6637 0.2617
-1 15 1 6.0581 -0.1593
-1 15 3 -0.4473 -0.2148
-1 15 4 -3.2487 -0.2123
-1 15 5 -1.3332 0.0917
-1 15 6 2.5265 0.0041
-1 15 7 -2.6637 0.0116
-1 15 8 -1.1332 0.0006
-1 15 9 0.3222 0.0593
-1 15 10 -0.9011 0.2121
-1 15 11 -0.6796 0.5691
-1 16 1 1.1903 -0.3917
-1 16 2 1.7675 -0.2275
-1 16 3 1.0015 -0.0289
-1 16 4 -0.2488 -0.1293
-1 16 5 -1.4482 -0.1208
-1 16 6 -6.3401 0.0219
-1 16 7 0.2596 0.0717
-1 16 8 2.3252 -0.3355
-1 17 1 3.5266 0.0692
-1 17 2 -3.0853 0.3084
-1 17 3 -0.2238 0.1155
-1 17 4 -3.1148 0.0470
-1 17 5 -2.0054 0.1286
0 -17 1 0.1268 0.0295
0 -17 2 -1.0930 0.2195
0 -17 3 -1.4948 0.1178
0 -17 4 1.6292 0.2207
0 -17 5 -0.8594 0.3951
0 -16 1 -4.5019 0.3465
0 -16 2 -1.2064 0.3945
0 -16 3 -3.9297 0.0459
0 -16 4 1.8419 0.2141
0 -16 5 4.1094 -0.1304
0 -16 6 1.9511 -0.0477
0 -16 7 -1.8245 -0.0647
0 -16 8 -0.6631 -0.2258
0 -16 9 -0.6449 -0.4083
0 -15 1 -2.1090 0.2192
0 -15 2 -4.7923 0.0102
0 -15 3 -2.1735 -0.0209
0 -15 4 2.4948 -0.1161
0 -15 5 -5.5843 -0.0753
0 -15 6 -2.5275 0.1977
0 -15 7 -5.7423 -0.1898
0 -15 8 -3.5951 -0.1055
0 -15 9 -5.4262 -0.1968
0 -15 10 -2.3899 -0.3419
0 -15 11 2.1080 -0.7364
0 -14 1 -6.3897 -0.0810
0 -14 2 0.8467 -0.0630
0 -14 3 -1.5755 -0.3751
0 -14 4 -0.7989 -0.1621
0 -14 5 -0.2095 -0.1430
0 -14 6 -4.5070 -0.0666
0 -14 7 -6.1647 -0.0757
0 -14 8 -1.3434 -0.1311
0 -14 9 0.3258 -0.4039
0 -14 10 5.1595 -0.2512
0 -14 11 -0.1832 -0.2748
0 -14 12 -0.6127 0.0618
0 -14 13 -0.2845 -0.0767
0 -13 1 0.1006 -0.0915
0 -13 2 -0.3000 -0.0885
0 -13 3 1.9052 0.1609
0 -13 4 4.4229 0.0423
0 -13 5 -8.8893 0.0357
0 -13 6 -3.0006 0.1078
0 -13 7 -2.8756 -0.1745
0 -13 8 -0.6648 -0.1411
0 -13 9 -3.8864 -0.1440
0 -13 10 -5.1363 -0.0954
0 -13 11 -0.4261 -0.4527
0 -13 12 1.1813 -0.1899
0 -13 13 -1.3754 -0.4403
0 -13 14 0.8798 -0.8578
0 -12 1 2.0365 0.6838
0 -12 2 10.8993 0.6863
0 -12 3 4.3705 0.1819
0 -12 4 -2.5316 -0.0173
0 -12 5 -0.9911 -0.1193
0 -12 6 -2.4022 -0.0977
0 -12 7 -4.4893 -0.1045
0 -12 8 -2.3117 -0.0972
0 -12 9 -2.8280 -0.1890
0 -12 10 5.6938 -0.2943
0 -12 11 0.2967 -0.2607
0 -12 12 -0.2650 -0.1227
0 -12 13 -0.7809 -0.5055
0 -12 14 -3.3049 -0.0954
0 -12 15 -1.1633 -0.0829
0 -11 1 2.8322 0.3143
0 -11 2 2.6740 -0.1135
0 -11 3 3.9798 -0.2419
0 -11 4 6.7417 -0.4109
0 -11 5 -8.1977 -0.1934
0 -11 6 -1.7432 -0.1602
0 -11 7 -3.0783 -0.1835
0 -11 8 1.6099 -0.1849
0 -11 9 0.9880 -0.2281
0 -11 10 -0.4869 -0.1583
0 -11 11 1.7985 -0.1982
0 -11 12 3.1076 -0.0125
0 -11 13 -0.0936 -0.2356
0 -11 14 2.9130 -0.3327
0 -11 15 -0.1185 -0.2116
0 -11 16 1.9160 0.0114
0 -10 1 0.0807 -0.0776
0 -10 2 9.5700 0.0492
0 -10 3 0.1049 -0.2175
0 -10 4 -8.1013 -0.1378
0 -10 5 -0.2508 -0.0793
0 -10 6 1.1168 0.0872
0 -10 7 -1.9819 0.1083
0 -10 8 0.8767 0.0357
0 -10 9 -1.3373 0.0357
0 -10 10 8.7827 -0.0578
0 -10 11 2.3553 0.1081
0 -10 12 1.8982 0.0836
0 -10 13 -1.1085 -0.0985
0 -10 14 -2.7539 -0.0782
0 -10 15 0.8419 0.0009
0 -10 16 1.4665 0.1445
0 -10 17 -0.8848 -0.0461
0 -9 1 1.0016 0.0401
0 -9 2 -3.3143 0.2244
0 -9 3 2.5458 0.2689
0 -9 4 10.3121 0.2225
0 -9 5 -5.8629 0.3754
0 -9 6 0.7746 0.2232
0 -9 7 -2.2979 0.1472
0 -9 8 -0.7101 -0.0565
0 -9 9 -3.8451 -0.1412
0 -9 10 -1.3594 -0.1513
0 -9 11 3.8915 -0.0148
0 -9 12 7.7650 0.0876
0 -9 13 3.1912 -0.1259
0 -9 14 4.8786 0.0433
0 -9 15 -0.3557 0.1250
0 -9 16 -0.8704 0.1184
0 -9 17 1.2945 0.1624
0 -9 18 0.3493 0.0644
0 -8 1 -5.4958 0.9624
0 -8 2 10.1713 0.9292
0 -8 3 2.3798 0.3012
0 -8 4 -14.3071 0.0594
0 -8 5 3.0397 -0.1374
0 -8 6 -0.7455 -0.0817
0 -8 7 -8.0570 -0.1640
0 -8 8 -4.4240 -0.1593
0 -8 9 0.9687 -0.0712
0 -8 10 17.2607 -0.0800
0 -8 11 7.3407 0.0385
0 -8 12 6.3960 -0.1372
0 -8 13 0.1060 -0.0730
0 -8 14 1.6294 -0.1285
0 -8 15 3.1365 0.0643
0 -8 16 3.5246 0.1753
0 -8 17 0.5254 0.0601
0 -8 18 1.2717 0.3257
0 -8 19 2.7472 -0.0027
0 -7 1 24.2989 0.3780
0 -7 2 6.1633 -0.0935
0 -7 3 -0.1559 -0.5096
0 -7 4 6.2839 -0.4755
0 -7 5 -14.4259 -0.2266
0 -7 6 -6.0313 -0.1773
0 -7 7 0.3199 0.0100
0 -7 8 3.2607 -0.0715
0 -7 9 -0.8908 -0.0737
0 -7 10 -3.3635 -0.0619
0 -7 11 2.0601 0.0011
0 -7 12 4.7691 0.0995
0 -7 13 2.4137 -0.0349
0 -7 14 6.5344 0.1399
0 -7 15 0.5373 0.1523
0 -7 16 0.2010 0.0646
0 -7 17 2.5843 0.2641
0 -7 18 2.7416 0.1208
0 -7 19 -0.7867 0.1801
0 -6 1 -7.8920 -0.2791
0 -6 2 -0.6777 -0.1974
0 -6 3 -5.6107 -0.1505
0 -6 4 -31.0281 -0.0215
0 -6 5 6.4515 -0.0219
0 -6 6 1.6587 0.2226
0 -6 7 -5.3526 0.1850
0 -6 8 -10.3755 0.2401
0 -6 9 -0.8656 0.1984
0 -6 10 14.6143 0.0544
0 -6 11 1.4604 0.1169
0 -6 12 8.4451 0.0635
0 -6 13 7.6529 0.0748
0 -6 14 10.3696 -0.0150
0 -6 15 4.0634 -0.0062
0 -6 16 4.5378 0.1535
0 -6 17 3.6680 0.0566
0 -6 18 2.8410 -0.0992
0 -6 19 2.8881 -0.3465
0 -6 20 -1.7294 -0.7701
0 -5 1 31.6671 0.4552
0 -5 2 18.9012 0.7002
0 -5 4 9.3428 0.1984
0 -5 5 -18.1934 0.2898
0 -5 6 -18.5448 0.2688
0 -5 7 -11.6429 0.2924
0 -5 8 -2.8664 0.0554
0 -5 9 1.2572 -0.1035
0 -5 10 -7.4837 0.0157
0 -5 11 4.6484 0.0589
0 -5 12 5.8153 0.1163
0 -5 13 2.4843 -0.0151
0 -5 14 2.7657 0.0095
0 -5 15 -2.7120 0.0205
0 -5 16 1.0004 -0.0983
0 -5 17 -0.1751 -0.0750
0 -5 18 -0.3849 -0.1341
0 -5 19 -4.0283 -0.1153
0 -5 20 -2.8628 0.0104
0 -4 1 24.9216 1.0316
0 -4 2 17.9603 0.7606
0 -4 3 -1.8210 0.4208
0 -4 4 -45.9353 0.1245
0 -4 5 -16.7169 -0.1227
0 -4 6 -22.6541 -0.1123
0 -4 7 -11.4396 -0.2618
0 -4 8 -9.9449 -0.1312
0 -4 9 4.5937 0.0148
0 -4 10 12.3307 0.0165
0 -4 11 -5.3462 0.0154
0 -4 12 1.8933 -0.0272
0 -4 13 3.7322 -0.1013
0 -4 14 4.9615 -0.0496
0 -4 15 -1.9039 -0.0925
0 -4 16 0.3171 0.0172
0 -4 17 0.3308 -0.0260
0 -4 18 -0.5259 -0.2634
0 -4 19 2.0835 -0.2278
0 -4 20 1.2178 -0.5740
0 -4 21 0.8254 -0.4986
0 -3 1 40.3059 0.2620
0 -3 2 11.9141 -0.1249
0 -3 3 -46.7269 -0.3686
0 -3 4 -20.8286 -0.3734
0 -3 5 -31.7721 -0.2109
0 -3 6 -14.0272 -0.1898
0 -3 7 -9.5059 -0.0854
0 -3 8 -0.0419 -0.0015
0 -3 9 -1.9298 0.0103
0 -3 10 -20.2969 0.0072
0 -3 11 1.2167 -0.0872
0 -3 12 6.6691 -0.0169
0 -3 13 4.3600 0.0610
0 -3 14 1.8699 0.0623
0 -3 15 -1.6591 0.0606
0 -3 16 1.2756 -0.0217
0 -3 17 -5.2152 -0.0901
0 -3 18 -1.4116 -0.0672
0 -3 19 0.2752 -0.0274
0 -3 20 1.7371 -0.0291
0 -3 21 3.7321 0.1217
0 -2 1 34.0210 -1.3938
0 -2 3 11.3147 -0.0339
0 -2 4 0.3627 -0.0092
0 -2 5 5.0549 -0.0773
0 -2 6 -22.0240 -0.0154
0 -2 7 -20.4987 0.0196
0 -2 8 -18.7157 0.1563
0 -2 9 -5.0005 0.0712
0 -2 10 9.1033 -0.0025
0 -2 11 0.3670 0.0264
0 -2 12 2.3624 0.0187
0 -2 13 1.4445 -0.0670
0 -2 14 -0.1461 -0.1099
0 -2 15 -2.2172 -0.0657
0 -2 16 -0.8091 -0.0481
0 -2 17 0.5004 -0.0144
0 -2 18 0.2531 -0.1643
0 -2 19 1.7404 -0.0174
0 -2 20 1.3584 0.0212
0 -2 21 -1.0396 0.1889
0 -1 1 48.8846 0.3822
0 -1 2 43.2041 0.3983
0 -1 3 -22.1998 0.0677
0 -1 4 -5.2487 0.0516
0 -1 5 -44.1515 0.2157
0 -1 6 -26.0193 0.2694
0 -1 7 -29.7601 0.1544
0 -1 8 -4.1181 -0.1333
0 -1 9 -0.8638 -0.1997
0 -1 10 -12.4783 -0.1818
0 -1 11 7.3174 -0.0790
0 -1 12 8.3805 -0.0170
0 -1 13 3.0339 -0.0417
0 -1 14 2.7258 -0.1378
0 -1 15 4.0480 -0.0951
0 -1 16 5.2613 -0.0226
0 -1 17 -3.4948 -0.0231
0 -1 18 1.0055 -0.0213
0 -1 19 1.2253 0.1443
0 -1 20 -1.0145 0.0857
0 -1 21 1.8557 0.1518
0 0 3 14.6991 0.3025
0 0 4 16.8945 0.1752
0 0 5 -5.2905 0.1428
0 0 6 -23.5454 0.0052
0 0 7 -11.9089 -0.2036
0 0 8 -1.2992 -0.0925
0 0 9 -4.2975 -0.0229
0 0 10 8.1795 0.0794
0 0 11 -0.0652 0.0949
0 0 12 -3.2605 -0.0916
0 0 13 -1.0510 -0.1356
0 0 14 0.7900 -0.1203
0 0 15 1.7195 0.1187
0 0 16 -1.1951 0.1208
0 0 17 1.9039 0.1102
0 0 18 1.1886 0.1719
0 0 19 -0.6134 0.1884
0 0 20 -0.9824 0.2209
0 0 21 -3.2133 0.1449
0 1 0 -1.9916 0.8896
0 1 1 7.9899 1.7440
0 1 2 19.5595 0.9711
0 1 3 -14.8622 -0.0744
0 1 4 9.0564 -0.2657
0 1 5 -30.1168 -0.2953
0 1 6 1.8259 -0.1876
0 1 7 -20.6173 -0.0031
0 1 8 -5.5412 -0.0058
0 1 9 -8.9820 0.0604
0 1 10 -7.3668 -0.0464
0 1 11 8.5244 -0.0680
0 1 12 8.2860 -0.0405
0 1 13 1.3110 -0.0346
0 1 14 0.2777 0.0111
0 1 15 2.6609 0.0553
0 1 16 4.2151 0.0359
0 1 17 -1.3317 0.0232
0 1 18 1.9904 -0.0645
0 1 19 -1.7267 -0.0467
0 1 20 -4.2254 -0.1377
0 1 21 -0.9176 -0.3465
0 2 0 124.3755 1.2692
0 2 1 29.9461 0.1099
0 2 2 30.8964 -0.3770
0 2 3 31.7864 -0.3897
0 2 4 39.2594 -0.3325
0 2 5 2.4966 -0.1353
0 2 6 -18.9946 0.0451
0 2 7 -11.5283 0.0474
0 2 8 3.0831 0.0962
0 2 9 -3.1201 -0.0052
0 2 10 14.8132 -0.0469
0 2 11 3.6176 -0.0042
0 2 12 -4.9570 -0.0383
0 2 13 -4.1929 0.0712
0 2 14 -1.1212 0.0460
0 2 15 -1.2384 0.0261
0 2 16 -4.5261 0.0552
0 2 17 1.7442 -0.0613
0 2 18 1.6198 0.0960
0 2 19 0.0912 -0.0348
0 2 20 -0.1468 0.0440
0 2 21 -4.0744 0.1622
0 3 0 -12.7585 -0.2300
0 3 1 12.3703 -0.0466
0 3 2 37.3795 -0.1107
0 3 3 9.9185 -0.1888
0 3 4 2.6284 0.1522
0 3 5 -31.8382 0.1476
0 3 6 15.6639 0.2136
0 3 7 -3.1328 0.1454
0 3 8 6.7464 0.0812
0 3 9 0.4386 0.0953
0 3 10 0.7377 0.0897
0 3 11 1.8339 0.1070
0 3 12 1.2470 0.1812
0 3 13 0.5415 0.0576
0 3 14 -0.5752 0.0925
0 3 15 1.5747 0.1216
0 3 16 0.9077 0.0163
0 3 17 -2.9197 -0.0401
0 3 18 0.3220 -0.0205
0 3 19 -2.8323 0.0846
0 3 20 -2.5893 0.3832
0 3 21 -1.9386 -0.0106
0 4 0 75.2985 -1.2044
0 4 1 9.2499 -0.9475
0 4 2 2.9817 0.2308
0 4 3 1.0220 0.8423
0 4 4 14.0976 0.5706
0 4 5 9.6669 0.2143
0 4 6 -3.8820 -0.0299
0 4 7 -1.1603 -0.1053
0 4 8 4.9394 -0.0057
0 4 9 -4.6365 -0.0148
0 4 10 9.2768 0.1140
0 4 11 2.7561 0.1423
0 4 12 2.0900 0.0127
0 4 13 2.7693 -0.0108
0 4 14 3.2715 -0.0152
0 4 15 -2.0268 -0.0804
0 4 16 -5.0881 0.0873
0 4 17 2.4170 -0.0316
0 4 18 2.5661 -0.0367
0 4 19 1.8568 -0.2736
0 4 20 0.4206 -0.5988
0 4 21 -3.2397 -0.7805
0 5 0 -25.9349 0.4792
0 5 1 2.8176 1.5524
0 5 2 27.7475 1.2197
0 5 3 21.4183 0.2574
0 5 4 7.3370 -0.2299
0 5 5 -16.1163 -0.4814
0 5 6 16.9635 -0.1085
0 5 7 -0.7553 -0.1080
0 5 8 2.6586 0.0189
0 5 9 0.5060 0.0395
0 5 10 3.7482 -0.0019
0 5 11 1.4695 -0.1848
0 5 12 1.2078 -0.1191
0 5 13 2.6684 -0.1404
0 5 14 0.2845 0.0105
0 5 15 4.0557 0.0815
0 5 16 2.0045 -0.0516
0 5 17 -1.7961 -0.1957
0 5 18 0.0189 -0.2960
0 5 19 -1.8719 -0.4492
0 5 20 -1.6764 -0.0710
0 6 0 25.5748 -0.0858
0 6 1 8.3165 -0.7147
0 6 2 4.5423 -0.7081
0 6 3 -6.3643 -0.6986
0 6 4 -8.9229 -0.6220
0 6 5 -4.1164 -0.1187
0 6 6 -16.6055 -0.0415
0 6 7 -9.9103 -0.0430
0 6 8 -1.0494 0.0424
0 6 9 -3.9522 -0.1226
0 6 10 2.7961 0.0449
0 6 11 -1.2990 0.0114
0 6 12 4.0849 -0.0595
0 6 13 6.9344 -0.0872
0 6 15 5.2949 0.0690
0 6 16 -0.2680 0.0917
0 6 17 3.0485 -0.1102
0 6 18 0.2134 -0.4389
0 6 19 -1.6006 -0.1880
0 6 20 -3.9750 -0.3928
0 7 0 -3.0793 -0.7092
0 7 1 13.6628 -0.1374
0 7 2 13.1187 -0.4048
0 7 3 5.4127 -0.2906
0 7 4 -6.4015 0.2199
0 7 5 -13.7697 0.1395
0 7 6 9.3480 0.2734
0 7 7 1.9270 -0.0306
0 7 8 1.0737 0.0182
0 7 9 -2.5904 0.0035
0 7 10 2.9024 0.0222
0 7 11 2.3829 -0.0969
0 7 12 3.2001 -0.0260
0 7 13 3.2595 0.0052
0 7 14 1.6856 0.0016
0 7 15 1.5973 -0.0440
0 7 16 -1.8916 -0.1885
0 7 17 -3.8307 -0.0908
0 7 18 -1.2516 -0.0860
0 7 19 -0.7703 -0.3762
0 7 20 -0.8431 -0.4293
0 8 0 2.3270 -0.6341
0 8 1 -5.7805 -0.4409
0 8 2 -6.7096 0.3482
0 8 3 -12.7719 0.7718
0 8 4 -12.3543 0.4251
0 8 5 -2.4793 0.2956
0 8 6 -8.0877 -0.0508
0 8 7 -6.9478 -0.0781
0 8 8 -2.6956 0.0268
0 8 9 -2.6676 -0.1329
0 8 10 3.1284 0.0547
0 8 11 -4.5996 -0.0792
0 8 12 -1.3805 -0.1107
0 8 13 -0.7957 -0.1673
0 8 14 3.2938 -0.2106
0 8 15 -0.5087 -0.0053
0 8 16 -0.9873 -0.1464
0 8 17 5.3544 -0.3812
0 8 18 3.2709 -0.8563
0 8 19 0.8530 -0.0026
0 9 0 -6.7146 0.0395
0 9 1 5.7158 0.9685
0 9 2 4.9161 0.6551
0 9 3 2.4417 0.1711
0 9 4 0.4797 -0.0733
0 9 5 -1.1969 -0.4373
0 9 6 5.5476 -0.1285
0 9 7 -2.4517 -0.1417
0 9 8 0.0488 0.0251
0 9 9 0.5710 0.0136
0 9 10 3.4656 0.0212
0 9 11 -4.4401 0.0213
0 9 12 -3.3815 -0.0444
0 9 13 -4.3387 -0.0682
0 9 14 1.9945 -0.1186
0 9 15 2.5293 0.0562
0 9 16 3.3014 -0.0361
0 9 17 0.8514 0.2933
0 9 18 0.0195 0.2793
0 10 0 6.6688 0.3552
0 10 1 1.3390 -0.1840
0 10 2 -0.5698 -0.3019
0 10 3 -8.1308 -0.3657
0 10 4 -7.1421 -0.4696
0 10 5 -2.9124 -0.0475
0 10 6 -1.1509 0.0826
0 10 8 6.6450 0.0299
0 10 9 0.9346 -0.1205
0 10 10 3.0188 -0.0037
0 10 11 -7.9070 -0.1564
0 10 12 -2.7155 -0.0988
0 10 13 -1.1502 0.0897
0 10 14 1.2715 0.1048
0 10 15 -5.7259 0.3430
0 10 16 -3.7860 0.1282
0 10 17 1.1829 -0.3861
0 10 18 -0.0661 -1.0205
0 11 0 -0.8400 -0.9365
0 11 1 0.7694 -0.4483
0 11 2 -2.2736 -0.2743
0 11 3 -5.2898 -0.0788
0 11 4 0.1414 0.1912
0 11 5 3.4604 0.1292
0 11 6 5.5052 0.2899
0 11 7 -5.0031 0.0261
0 11 8 -4.4599 0.0845
0 11 9 -2.0511 0.1103
0 11 10 0.6718 0.0667
0 11 11 -5.3983 0.2435
0 11 12 3.3302 0.1121
0 11 13 -1.7211 -0.0187
0 11 14 0.7050 0.0227
0 11 15 -1.1603 0.4293
0 11 16 2.8576 0.0681
0 11 17 0.9759 0.3073
0 12 0 8.0464 -0.1670
0 12 1 2.4853 -0.0827
0 12 2 -0.2501 0.2762
0 12 3 -4.2047 0.2458
0 12 4 -0.0902 0.1123
0 12 5 -3.3984 0.1482
0 12 6 -7.7236 -0.0652
0 12 7 -8.4056 -0.0428
0 12 8 5.6483 -0.1247
0 12 9 3.4439 -0.0605
0 12 10 8.7410 0.1511
0 12 11 3.3398 0.0401
0 12 12 2.9447 -0.1015
0 12 13 -3.2171 0.2000
0 12 14 -2.5372 0.1860
0 12 15 -7.2118 0.4096
0 12 16 -2.2068 0.5639
0 13 0 -0.9232 -0.0532
0 13 1 -2.8086 0.4180
0 13 2 -3.5514 0.3099
0 13 3 -6.9252 0.0533
0 13 4 -3.4984 -0.0976
0 13 5 -4.2434 -0.2649
0 13 6 1.1140 -0.0809
0 13 7 0.9254 -0.1694
0 13 8 0.4554 -0.0366
0 13 9 1.0898 0.0906
0 13 10 1.9897 -0.0928
0 13 11 -4.9244 0.0831
0 13 12 2.6156 0.0310
0 13 13 -2.0523 -0.0018
0 13 14 -1.4029 0.4733
0 14 0 1.1057 0.2135
0 14 1 -1.6123 -0.0450
0 14 2 -1.3126 -0.2327
0 14 3 -0.5564 -0.3511
0 14 4 4.9850 -0.2498
0 14 5 3.2436 -0.0141
0 14 6 -2.8043 -0.0959
0 14 7 -9.1957 0.0612
0 14 8 1.3612 -0.0091
0 14 9 1.3413 -0.1109
0 14 10 3.6872 0.1446
0 14 11 4.4197 0.1482
0 14 12 2.3069 0.0953
0 14 13 -2.2812 0.7484
0 15 0 1.2807 -0.7145
0 15 1 0.9483 -0.4379
0 15 2 2.8649 -0.3550
0 15 3 -1.2729 -0.0571
0 15 4 -0.9643 0.1023
0 15 5 -7.9526 0.1688
0 15 6 -4.8344 0.2862
0 15 7 2.0365 0.0452
0 15 8 1.9319 -0.1472
0 15 9 -0.0118 0.0234
0 15 10 0.8809 -0.1186
0 15 11 -3.4206 0.0713
0 16 0 0.8324 -0.0785
0 16 1 -4.3290 0.1840
0 16 2 -5.0277 0.0765
0 16 3 -4.7835 0.2252
0 16 4 -2.2036 0.2100
0 16 5 -0.0844 0.2376
0 16 6 2.4963 -0.0669
0 16 7 -1.6461 0.0561
0 16 8 2.0287 0.1193
0 16 9 2.3066 -0.0467
0 17 0 0.2334 -0.3560
0 17 1 -0.7784 -0.1412
0 17 2 1.2499 -0.1342
0 17 3 -2.0116 0.1505
0 17 4 0.0700 0.0108
0 17 5 -2.4118 0.0665
1 -17 0 4.1687 0.4604
1 -17 1 1.7498 0.5341
1 -17 2 1.8780 0.0378
1 -17 3 0.9183 0.1054
1 -17 4 -0.7569 -0.0910
1 -17 5 1.3766 -0.1142
1 -16 0 -0.4970 0.2400
1 -16 1 3.1652 0.0445
1 -16 2 -5.1207 -0.0087
1 -16 3 -3.7921 -0.3127
1 -16 4 -1.7871 -0.3014
1 -16 5 0.7032 0.0172
1 -16 6 1.5870 -0.3019
1 -16 7 -0.7454 -0.1762
1 -16 8 -1.1667 -0.2929
1 -15 0 6.6199 0.1783
1 -15 1 1.1227 0.1955
1 -15 2 -0.6153 -0.3946
1 -15 3 2.5651 -0.3793
1 -15 4 1.3433 -0.2305
1 -15 5 1.8118 -0.2777
1 -15 6 -5.7262 0.0047
1 -15 7 -2.2055 0.0507
1 -15 8 0.3608 -0.1730
1 -15 9 2.5536 0.0912
1 -15 10 0.0647 0.1805
1 -15 11 -2.7078 -0.0612
1 -14 0 1.4456 -0.1511
1 -14 1 5.5314 -0.4197
1 -14 2 0.3823 -0.1731
1 -14 3 4.4327 -0.0129
1 -14 4 -0.0570 -0.0479
1 -14 5 -3.8726 0.1506
1 -14 6 -1.3347 0.0380
1 -14 7 -0.2082 -0.0362
1 -14 8 -0.8045 -0.0672
1 -14 9 -0.6042 0.0425
1 -14 10 0.6934 -0.0663
1 -14 11 2.3905 0.0799
1 -14 12 -0.5438 0.3025
1 -14 13 -2.6621 0.4050
1 -13 0 4.3397 0.0589
1 -13 1 1.0337 0.6629
1 -13 2 4.2377 0.4241
1 -13 3 6.3706 0.2114
1 -13 4 2.6656 0.1554
1 -13 5 4.7776 -0.0415
1 -13 6 -1.7249 0.0402
1 -13 7 3.7995 -0.0103
1 -13 8 4.9549 -0.0433
1 -13 9 3.5303 0.0959
1 -13 10 0.4096 0.1931
1 -13 11 -4.4573 0.1959
1 -13 12 0.1067 0.0681
1 -13 13 1.5772 0.0804
1 -13 14 2.5775 -0.1379
1 -12 0 3.5421 0.7294
1 -12 1 7.8749 0.1440
1 -12 2 7.1498 -0.0206
1 -12 3 9.5915 -0.1389
1 -12 4 2.9949 -0.3256
1 -12 5 -5.2652 -0.1822
1 -12 6 1.1135 -0.1174
1 -12 7 0.2463 -0.0981
1 -12 8 -2.4405 -0.1040
1 -12 9 -3.3096 0.0160
1 -12 10 -1.6850 -0.0175
1 -12 11 2.1870 -0.0595
1 -12 12 0.5098 0.1680
1 -12 13 -2.4467 0.2141
1 -12 14 0.5774 0.0270
1 -12 15 -2.6243 0.2237
1 -12 16 2.2718 0.0718
1 -11 0 3.2462 -0.1154
1 -11 1 -1.0761 0.1494
1 -11 2 4.5694 -0.2559
1 -11 3 -0.2686 -0.4219
1 -11 4 -2.2621 -0.3376
1 -11 5 3.4026 -0.2206
1 -11 6 1.2032 0.0885
1 -11 7 3.7553 0.0195
1 -11 8 5.9326 0.1203
1 -11 9 3.2300 0.0779
1 -11 10 4.2417 -0.0456
1 -11 11 -1.9181 0.0912
1 -11 12 0.8071 0.2050
1 -11 13 1.1714 0.3250
1 -11 14 2.3233 0.1682
1 -11 15 4.7883 0.1230
1 -11 16 4.5655 0.1317
1 -11 17 2.8188 -0.2504
1 -10 0 -6.5463 -0.2881
1 -10 1 -2.7770 -0.6645
1 -10 2 -4.2610 -0.2529
1 -10 3 0.7377 0.0786
1 -10 4 -0.7201 0.1317
1 -10 5 -8.5926 0.2928
1 -10 6 5.7828 0.1064
1 -10 7 3.4081 0.0788
1 -10 8 1.8753 -0.0817
1 -10 9 -1.4258 -0.0484
1 -10 10 -1.5925 -0.0015
1 -10 11 1.2880 -0.0137
1 -10 12 2.9419 0.0662
1 -10 13 1.5440 -0.1230
1 -10 14 2.5697 -0.0489
1 -10 15 -1.9449 0.0212
1 -10 16 0.6258 -0.1334
1 -10 17 0.1993 -0.1120
1 -10 18 -1.6708 -0.3952
1 -9 0 -0.1627 -0.4053
1 -9 1 -1.3489 0.6467
1 -9 2 5.8503 0.5660
1 -9 3 -1.7042 0.2657
1 -9 4 -3.2180 -0.0471
1 -9 5 9.6928 -0.2300
1 -9 6 3.8062 -0.0920
1 -9 7 -0.1239 -0.2037
1 -9 8 1.4829 -0.0401
1 -9 9 -4.7088 -0.0306
1 -9 10 1.5926 -0.1715
1 -9 11 -1.7218 -0.1406
1 -9 12 1.0187 -0.2280
1 -9 13 -1.0808 -0.1127
1 -9 14 -0.3714 -0.2695
1 -9 15 4.1101 0.0103
1 -9 16 1.2153 0.1334
1 -9 17 -0.7543 -0.1116
1 -9 18 0.6712 0.1890
1 -8 0 -16.8889 1.3072
1 -8 1 1.6034 0.6413
1 -8 2 -7.9088 0.1519
1 -8 3 4.8046 -0.2497
1 -8 4 -1.6787 -0.4850
1 -8 5 -17.6015 -0.2620
1 -8 6 -0.4951 -0.2936
1 -8 7 0.9152 -0.1191
1 -8 8 0.1712 -0.2529
1 -8 9 2.2200 -0.1541
1 -8 10 5.3051 -0.1228
1 -8 11 7.5190 -0.0663
1 -8 12 4.2319 -0.0431
1 -8 13 2.5518 -0.2164
1 -8 14 2.4514 0.0064
1 -8 15 0.2675 -0.0552
1 -8 16 1.3917 -0.1349
1 -8 17 6.3750 0.0154
1 -8 18 3.5871 -0.0929
1 -8 19 3.0099 0.2241
1 -7 0 7.8063 -0.6283
1 -7 1 8.6201 -0.6141
1 -7 2 11.1769 -0.8064
1 -7 3 -0.1780 -0.6864
1 -7 4 -18.3491 -0.4315
1 -7 5 14.6372 -0.1574
1 -7 6 -0.5364 0.0434
1 -7 7 0.0016 -0.0391
1 -7 8 3.4034 0.0960
1 -7 9 0.4364 0.0776
1 -7 10 1.5856 0.0187
1 -7 11 -8.8402 0.0853
1 -7 12 -6.6710 -0.0051
1 -7 13 -5.1173 0.1153
1 -7 14 -0.6343 -0.1407
1 -7 15 3.6746 -0.0178
1 -7 16 0.2421 0.0089
1 -7 17 0.5354 -0.0754
1 -7 18 1.0253 0.2072
1 -7 19 4.0639 -0.1107
1 -7 20 -3.3352 -0.1250
1 -6 0 -25.7393 -0.1420
1 -6 1 14.9747 0.0805
1 -6 2 -11.7587 0.3091
1 -6 3 8.1157 0.4421
1 -6 4 0.1861 0.3486
1 -6 5 -17.6252 0.3152
1 -6 6 -0.0949 0.2036
1 -6 7 9.3608 0.2334
1 -6 8 -3.5025 -0.0065
1 -6 9 -1.2737 0.0061
1 -6 10 -3.5352 0.0019
1 -6 11 5.3389 0.0316
1 -6 12 0.9854 0.0866
1 -6 13 5.4546 -0.0210
1 -6 14 2.9862 0.0039
1 -6 15 0.4464 -0.0999
1 -6 16 -0.7117 -0.1249
1 -6 17 6.5032 0.1295
1 -6 18 4.9458 0.1216
1 -6 19 1.8278 0.2150
1 -6 20 0.0728 0.0317
1 -5 0 4.6881 -0.2465
1 -5 1 2.8518 0.5639
1 -5 2 16.3881 0.8500
1 -5 3 11.1343 0.6145
1 -5 4 -26.5736 0.1575
1 -5 5 24.2868 -0.0109
1 -5 6 -13.8237 -0.0569
1 -5 7 -13.0232 -0.1953
1 -5 8 -11.1462 -0.0625
1 -5 9 5.1936 -0.0889
1 -5 10 3.4858 -0.0418
1 -5 11 -9.3645 0.0190
1 -5 12 -8.5476 -0.0366
1 -5 13 -6.7003 -0.0107
1 -5 14 -7.0137 -0.0787
1 -5 15 -5.7308 0.0393
1 -5 16 -4.4589 0.1463
1 -5 17 -0.2856 0.1236
1 -5 18 -1.5576 0.0806
1 -5 19 2.6018 -0.0838
1 -5 20 -3.1752 -0.0667
1 -5 21 -0.7958 0.2340
1 -4 0 -10.7278 1.6055
1 -4 1 62.9187 1.1755
1 -4 2 18.5635 0.1827
1 -4 3 12.2854 -0.4476
1 -4 5 -28.9943 -0.3232
1 -4 6 -11.2110 -0.1120
1 -4 7 16.3319 -0.0866
1 -4 8 4.8158 -0.1635
1 -4 9 7.0935 -0.0486
1 -4 10 -11.4617 0.0280
1 -4 11 -0.5382 -0.0678
1 -4 12 -9.9980 0.0079
1 -4 13 -1.2736 0.0289
1 -4 14 -4.4412 0.0431
1 -4 15 -1.4788 0.0557
1 -4 16 -1.9748 -0.0396
1 -4 17 1.4707 0.0573
1 -4 18 2.3876 0.1032
1 -4 19 1.4614 0.2616
1 -4 20 4.4784 0.1941
1 -4 21 4.1737 -0.3093
1 -3 0 37.5400 -0.9561
1 -3 1 -4.5796 -1.4378
1 -3 2 -2.0601 -1.0800
1 -3 3 -16.1735 -0.5388
1 -3 4 -40.9036 -0.1323
1 -3 5 34.1708 0.0954
1 -3 6 -0.4454 0.0371
1 -3 7 -2.5615 -0.0650
1 -3 8 -14.4909 0.1636
1 -3 9 3.1888 0.1145
1 -3 10 -8.0028 0.1001
1 -3 11 -14.8014 -0.0068
1 -3 12 -8.8592 -0.0111
1 -3 13 -1.1761 -0.0129
1 -3 14 -4.7247 0.0350
1 -3 15 -2.8115 0.0023
1 -3 16 -2.2830 0.0453
1 -3 17 0.7600 0.0963
1 -3 18 -1.2102 -0.0517
1 -3 19 3.9386 -0.0368
1 -3 20 0.4741 -0.1017
1 -3 21 -1.9170 0.1352
1 -2 0 6.3003 -0.6922
1 -2 1 77.9432 -0.3270
1 -2 2 36.8920 -0.0432
1 -2 4 46.9661 0.3092
1 -2 5 7.8293 0.3259
1 -2 6 -1.5889 0.3508
1 -2 7 4.2458 0.2227
1 -2 8 -4.1540 0.0363
1 -2 9 0.9968 -0.0180
1 -2 10 -12.4969 -0.0755
1 -2 11 7.9368 -0.0402
1 -2 12 -5.7629 0.1640
1 -2 13 -3.2286 0.0866
1 -2 14 -8.7661 -0.0987
1 -2 15 -1.4583 -0.1173
1 -2 16 -1.0826 -0.0519
1 -2 17 1.4776 -0.0402
1 -2 18 4.8512 -0.0251
1 -2 19 2.9119 0.1476
1 -2 20 1.7193 0.1983
1 -2 21 0.2495 0.1397
1 -1 1 -8.9392 0.2580
1 -1 2 9.6208 0.8662
1 -1 3 -4.6527 0.5187
1 -1 4 -21.6298 0.0687
1 -1 5 12.5462 -0.0267
1 -1 6 -18.0997 -0.1424
1 -1 7 -10.5517 -0.1885
1 -1 8 -4.9531 -0.0619
1 -1 9 14.5668 -0.1212
1 -1 10 -0.3828 0.0653
1 -1 11 -12.5233 0.0801
1 -1 12 -11.8233 -0.0214
1 -1 13 -1.9956 -0.1518
1 -1 14 -3.9025 -0.0693
1 -1 15 4.1060 0.0221
1 -1 16 2.5051 0.0487
1 -1 17 4.7651 0.0473
1 -1 18 -0.5593 0.0473
1 -1 19 0.2751 0.1192
1 -1 20 -4.0785 -0.0311
1 -1 21 -6.0302 -0.2671
1 0 1 79.4829 1.5866
1 0 2 30.5252 0.4621
1 0 3 5.4842 -0.2860
1 0 4 44.6130 -0.4108
1 0 5 7.2394 -0.2031
1 0 6 16.1147 0.0258
1 0 7 17.9303 0.0412
1 0 8 17.4917 -0.0538
1 0 9 1.1990 0.0869
1 0 10 -14.5772 -0.0338
1 0 11 5.7478 -0.0547
1 0 12 -3.5178 -0.0148
1 0 13 -3.7399 0.0288
1 0 14 -6.0389 0.0775
1 0 15 -0.8624 0.0787
1 0 16 -4.8240 0.1017
1 0 17 -2.5526 -0.0073
1 0 18 0.9483 -0.0370
1 0 19 0.3554 -0.0676
1 0 20 -1.1047 -0.1324
1 0 21 0.8013 0.0635
1 0 22 -1.3119 0.3139
1 1 0 38.4222 -0.1454
1 1 1 -78.2103 -0.2378
1 1 2 -41.7868 -0.1989
1 1 3 -13.8184 -0.2505
1 1 4 7.8345 -0.2316
1 1 5 19.2770 -0.0393
1 1 6 2.6879 -0.0910
1 1 7 2.3913 -0.0066
1 1 8 0.6307 0.1009
1 1 9 4.7026 0.0072
1 1 10 4.5300 -0.0168
1 1 11 -5.9936 -0.0273
1 1 12 -7.2823 -0.0053
1 1 13 -2.7833 0.0926
1 1 14 -8.1168 0.0624
1 1 15 -2.5901 0.0165
1 1 16 -2.8570 -0.0491
1 1 17 5.0454 -0.1379
1 1 18 1.4505 0.0404
1 1 19 2.3524 0.0259
1 1 20 -3.1539 0.1683
1 1 21 -3.9984 0.0046
1 2 0 -36.9914 0.2129
1 2 1 30.9389 0.3195
1 2 2 30.2828 -0.3226
1 2 3 22.6464 -0.3929
1 2 4 46.3800 -0.0931
1 2 5 1.6139 0.0923
1 2 6 18.5595 0.2398
1 2 7 11.8805 0.1326
1 2 8 23.0867 -0.0607
1 2 9 6.7661 -0.0615
1 2 10 -2.1201 -0.1721
1 2 11 7.7654 -0.0289
1 2 12 -2.0397 0.0005
1 2 13 -6.1863 0.0411
1 2 14 -2.5051 0.0625
1 2 15 2.7918 0.0132
1 2 16 -2.5512 -0.0656
1 2 17 -2.8323 -0.0660
1 2 18 -1.7648 -0.0107
1 2 19 -0.4621 0.0345
1 2 20 1.7393 0.1346
1 2 21 4.3737 0.2147
1 3 1 -52.3321 -0.9130
1 3 2 -27.8071 -0.1914
1 3 4 -2.5503 0.5436
1 3 5 -1.2792 0.3015
1 3 6 0.9828 -0.1074
1 3 7 14.9309 -0.1627
1 3 8 11.9719 -0.1413
1 3 9 5.1517 0.0059
1 3 10 8.5494 0.1090
1 3 11 -7.4682 0.0737
1 3 12 -7.5418 -0.0310
1 3 13 -0.9779 -0.0160
1 3 14 -1.4077 -0.1551
1 3 15 -3.9211 -0.0755
1 3 16 -5.3629 0.0541
1 3 17 1.1577 -0.0241
1 3 18 0.6494 0.0591
1 3 19 5.6008 -0.0785
1 3 20 1.1841 0.1702
1 3 21 -0.0120 0.1136
1 4 0 -56.5932 -0.3283
1 4 1 5.1095 0.3380
1 4 2 2.8886 0.4391
1 4 3 -1.7628 0.2591
1 4 4 5.2085 -0.1083
1 4 5 -6.1212 -0.2844
1 4 6 21.5052 -0.0247
1 4 7 8.3368 -0.0446
1 4 8 11.8418 0.1235
1 4 9 1.1044 0.1233
1 4 10 -3.0331 -0.0232
1 4 11 5.7356 -0.0087
1 4 12 5.3700 -0.0482
1 4 13 3.4253 -0.0232
1 4 14 4.1007 0.0714
1 4 15 5.3666 0.0928
1 4 16 1.0576 -0.0347
1 4 17 0.0106 0.0517
1 4 18 3.2043 0.0450
1 4 19 2.8753 0.1539
1 4 20 4.1837 0.1827
1 4 21 3.1077 -0.2490
1 5 0 17.8680 0.3836
1 5 1 -26.0301 0.3266
1 5 2 -10.8050 0.3732
1 5 3 15.0215 -0.0650
1 5 4 3.9888 -0.3514
1 5 5 3.1138 -0.2622
1 5 6 -10.3561 -0.1875
1 5 7 3.5530 0.0088
1 5 8 -0.7594 -0.0614
1 5 9 0.7283 -0.0818
1 5 10 7.5285 0.0181
1 5 11 -1.9224 -0.0670
1 5 12 -3.5605 -0.1053
1 5 13 -1.5317 -0.0786
1 5 14 0.7492 -0.1276
1 5 15 -4.1517 0.0736
1 5 16 -2.5820 0.1196
1 5 17 -0.2546 0.0149
1 5 18 -0.8220 -0.0388
1 5 19 2.1318 -0.0442
1 5 20 0.2775 -0.1358
1 5 21 0.1888 -0.0816
1 6 0 -41.2365 -0.1054
1 6 1 18.4848 -0.2100
1 6 2 10.9285 -0.7060
1 6 3 -0.6218 -0.6970
1 6 4 -20.9313 -0.2940
1 6 5 -20.1251 0.1204
1 6 6 -0.5797 0.4508
1 6 7 -4.2333 -0.0019
1 6 8 -1.4942 0.0422
1 6 9 0.9423 -0.0227
1 6 10 -1.4499 -0.0005
1 6 11 4.0999 0.1035
1 6 12 2.5818 0.1286
1 6 13 3.3456 0.0760
1 6 14 3.2191 0.0378
1 6 15 4.5593 -0.0973
1 6 16 2.2342 -0.0952
1 6 17 -0.2018 0.1984
1 6 18 5.9687 0.1646
1 6 19 3.7804 0.2726
1 6 20 4.1453 0.5011
1 7 0 17.5458 -0.5767
1 7 1 -0.8395 -0.4719
1 7 2 -7.6652 0.2362
1 7 3 2.3091 0.4076
1 7 4 -5.8491 0.4595
1 7 5 6.4883 0.2911
1 7 6 -5.1738 -0.1054
1 7 7 5.7819 -0.1193
1 7 8 -3.8099 -0.0775
1 7 9 0.3842 -0.0456
1 7 10 1.8535 0.2174
1 7 11 -0.3476 0.0858
1 7 12 -3.4333 0.1030
1 7 13 -3.5817 -0.0359
1 7 14 -2.8097 -0.0474
1 7 15 -7.4692 0.1442
1 7 16 -4.3682 0.0586
1 7 17 -1.1326 0.0022
1 7 18 1.7467 0.1770
1 7 19 2.3365 0.7492
1 7 20 1.9186 0.2864
1 8 0 -19.3440 0.0282
1 8 1 9.5354 0.6853
1 8 2 2.9730 0.4443
1 8 3 1.3547 0.2028
1 8 4 -8.6065 0.0133
1 8 5 -2.1995 -0.2474
1 8 6 1.2303 -0.0514
1 8 7 -3.6543 -0.2398
1 8 8 -4.6713 0.0110
1 8 9 3.4631 -0.0768
1 8 10 3.3933 -0.0269
1 8 11 5.1601 -0.0588
1 8 12 -3.2718 -0.1652
1 8 13 -3.3344 -0.2076
1 8 14 -3.3047 -0.1953
1 8 15 -1.6617 -0.2701
1 8 16 0.0663 -0.0090
1 8 17 1.8191 0.2844
1 8 18 9.5686 0.0012
1 8 19 5.0306 -0.3503
1 9 0 3.2057 0.4495
1 9 1 -0.4955 -0.0316
1 9 2 -1.0800 -0.0516
1 9 3 1.0010 -0.3051
1 9 4 -1.0524 -0.3805
1 9 5 4.7740 -0.1821
1 9 6 -1.8023 -0.0397
1 9 7 1.2424 0.0725
1 9 8 -4.1545 -0.0091
1 9 9 2.1514 -0.1026
1 9 10 1.0339 0.0453
1 9 11 -3.5148 -0.1374
1 9 12 -6.4537 0.0897
1 9 13 -2.4221 -0.0739
1 9 14 -3.2919 0.0298
1 9 15 -4.8156 0.0602
1 9 16 0.0077 -0.0921
1 9 17 3.6372 -0.2925
1 9 18 4.2010 0.1190
1 10 0 3.7407 -0.6951
1 10 1 13.1459 -0.3200
1 10 2 4.8953 -0.4636
1 10 3 -3.6536 -0.3807
1 10 4 -5.8265 -0.1186
1 10 5 -0.4941 0.0086
1 10 6 0.1002 0.1677
1 10 7 -3.9338 -0.0967
1 10 8 -0.4425 0.0074
1 10 9 5.1845 -0.1458
1 10 10 2.7659 0.0262
1 10 11 4.9638 0.0005
1 10 12 3.4302 -0.1084
1 10 13 3.5354 -0.0565
1 10 14 0.8233 -0.0138
1 10 15 -1.9715 -0.0220
1 10 16 -3.9115 0.3649
1 10 17 -2.1463 0.4894
1 10 18 4.3519 0.0057
1 11 0 3.1867 -0.0801
1 11 1 -4.2897 -0.2143
1 11 2 -7.1341 0.1474
1 11 3 -6.7133 0.3619
1 11 4 0.3881 0.3371
1 11 5 1.2033 0.3193
1 11 6 0.8726 0.1338
1 11 7 -2.0972 -0.0215
1 11 8 -4.2018 -0.1978
1 11 9 -3.3099 -0.0704
1 11 10 1.9087 0.0189
1 11 11 1.9466 -0.0667
1 11 12 2.1646 0.2299
1 11 13 4.7282 -0.1613
1 11 14 -2.6950 -0.1098
1 11 15 -6.2292 -0.0961
1 11 16 -1.0691 -0.1346
1 11 17 2.5779 -0.5676
1 12 0 0.5791 -0.2483
1 12 1 4.3263 0.3901
1 12 2 1.5354 0.3704
1 12 3 -3.4693 0.1898
1 12 4 -1.6002 -0.0536
1 12 5 0.1511 -0.0578
1 12 7 -10.2975 -0.1503
1 12 8 -4.4397 0.0887
1 12 9 4.0652 0.0462
1 12 10 5.0924 0.2251
1 12 11 6.6839 0.1759
1 12 12 8.7595 -0.1040
1 12 13 2.8720 0.0309
1 12 14 -2.0350 0.3312
1 12 15 -1.0800 0.2857
1 12 16 -3.1730 0.4970
1 13 0 -0.3441 0.3129
1 13 1 -1.2280 0.1156
1 13 2 -6.2821 -0.0135
1 13 3 -2.9536 -0.1254
1 13 4 2.5549 -0.1817
1 13 5 0.4317 0.0071
1 13 6 -1.0374 -0.0372
1 13 7 -0.1550 0.0692
1 13 8 4.1163 -0.1360
1 13 9 -1.0127 -0.0017
1 13 10 0.6799 -0.1822
1 13 11 0.5452 -0.2873
1 13 12 -1.2962 0.1160
1 13 13 1.5217 0.0400
1 13 14 0.1135 0.1681
1 13 15 -1.5806 0.3226
1 14 0 -4.7049 -0.4405
1 14 1 -0.4940 -0.1628
1 14 2 -1.4063 -0.2166
1 14 3 -0.1049 -0.0712
1 14 4 -0.3759 0.0202
1 14 5 1.1508 0.3229
1 14 6 0.6616 0.1318
1 14 7 -3.9796 0.1488
1 14 8 -4.8550 0.1696
1 14 9 -0.3113 0.1702
1 14 10 0.5575 0.1750
1 14 11 -0.2957 0.3439
1 14 12 4.3727 0.0757
1 14 13 1.8340 0.3303
1 15 0 1.3114 -0.1852
1 15 1 4.7883 -0.0906
1 15 2 -2.2855 -0.0297
1 15 3 0.5414 0.0947
1 15 4 -1.3733 0.0819
1 15 5 -1.5376 0.1443
1 15 6 -5.6935 -0.1095
1 15 7 -2.0532 0.1761
1 15 8 4.0005 -0.0239
1 15 9 1.4058 0.1225
1 15 10 -1.3393 -0.1253
1 15 11 0.1218 -0.3556
1 16 0 -2.5669 0.1459
1 16 1 -1.8707 0.4583
1 16 2 -6.9867 0.3155
1 16 3 -5.6864 0.2496
1 16 4 -7.9982 0.0652
1 16 5 -4.2068 0.1306
1 16 6 -0.7066 -0.0676
1 16 7 4.4968 0.0514
1 16 8 1.4582 0.0149
1 16 9 1.0458 0.1889
1 17 0 -0.7558 0.5487
1 17 1 0.9738 0.1413
1 17 2 -1.8996 -0.2252
1 17 3 1.6632 -0.2816
1 17 4 -0.7626 -0.2773
1 17 5 2.7732 -0.1747
1 17 6 0.0065 -0.3406
2 -17 0 4.4521 0.2795
2 -17 1 5.8799 0.4623
2 -17 2 1.0110 0.0445
2 -17 3 -0.0985 -0.6248
2 -17 4 2.6802 -0.3157
2 -16 0 2.5151 0.6830
2 -16 1 -3.7266 0.0033
2 -16 2 0.1697 -0.4278
2 -16 3 -4.3853 -0.2955
2 -16 4 -3.0632 -0.2325
2 -16 5 -2.0908 0.0535
2 -16 6 -1.0515 0.3817
2 -16 7 -2.8250 -0.0667
2 -16 8 -1.0270 0.0560
2 -15 0 1.0398 -0.1496
2 -15 1 2.9336 -0.3658
2 -15 2 0.1289 -0.2777
2 -15 3 1.7246 -0.4673
2 -15 4 7.0224 -0.0564
2 -15 5 -0.2564 0.0456
2 -15 6 -0.0383 -0.1187
2 -15 7 -4.3416 0.1866
2 -15 8 0.5615 0.1170
2 -15 9 2.0244 0.0606
2 -15 10 4.7402 0.3786
2 -15 11 0.3681 0.4463
2 -14 0 5.8283 -0.0951
2 -14 1 -2.3793 0.1059
2 -14 2 4.3454 -0.1265
2 -14 3 3.5668 0.1021
2 -14 4 1.0676 0.1300
2 -14 5 -4.8893 0.1203
2 -14 6 -6.4492 0.3090
2 -14 7 -2.4897 0.0707
2 -14 8 1.9659 0.0777
2 -14 9 -1.7442 0.1984
2 -14 10 -3.5028 0.3931
2 -14 11 -3.7095 0.2349
2 -14 12 0.7623 0.3770
2 -14 13 -0.0991 0.4847
2 -13 0 0.1952 0.8121
2 -13 1 2.7705 0.2985
2 -13 2 2.5761 0.2562
2 -13 3 1.8632 -0.0180
2 -13 4 1.8292 -0.0419
2 -13 5 -3.8841 0.0650
2 -13 6 3.3676 0.0041
2 -13 7 1.0603 0.1222
2 -13 8 2.6810 -0.0028
2 -13 9 2.8649 0.0730
2 -13 10 6.6011 0.2665
2 -13 11 4.6930 0.3055
2 -13 12 0.7543 0.4367
2 -13 13 -0.3687 0.3591
2 -13 14 0.5438 0.2074
2 -12 0 5.7266 0.1064
2 -12 1 -2.8703 0.1827
2 -12 2 4.2434 -0.4236
2 -12 3 3.7815 -0.4462
2 -12 4 0.9469 -0.3363
2 -12 5 -4.8122 -0.1291
2 -12 6 -7.6068 0.1005
2 -12 7 -3.3219 0.0311
2 -12 8 0.0913 0.0664
2 -12 9 -1.8513 0.0971
2 -12 10 -0.8394 0.1377
2 -12 11 -1.7273 0.0669
2 -12 12 1.0881 0.2131
2 -12 13 -1.5432 0.3207
2 -12 14 -3.4752 0.3997
2 -12 15 -2.8708 0.3942
2 -11 0 1.0890 0.1215
2 -11 1 1.4097 -0.5440
2 -11 2 0.8924 -0.2333
2 -11 3 -2.9823 -0.0407
2 -11 4 -7.6107 0.2223
2 -11 5 -10.1926 0.3953
2 -11 6 3.7365 0.2436
2 -11 7 2.1724 0.2234
2 -11 8 4.6985 -0.0443
2 -11 9 5.2803 0.1524
2 -11 10 6.7849 0.2389
2 -11 11 5.2691 0.1585
2 -11 12 1.7825 0.2410
2 -11 13 0.9018 0.1720
2 -11 14 1.4418 0.2324
2 -11 15 -0.6275 0.1986
2 -11 16 1.2228 0.3606
2 -11 17 -0.1787 0.4463
2 -10 0 1.6968 -0.3092
2 -10 1 -7.8008 0.4126
2 -10 2 -3.0388 0.2449
2 -10 3 -7.6936 0.3173
2 -10 4 -4.4374 0.2366
2 -10 5 -2.8996 0.1742
2 -10 6 -3.7076 0.2343
2 -10 7 -0.4273 0.0304
2 -10 8 0.8882 0.0957
2 -10 9 -4.3800 0.0469
2 -10 10 1.4072 -0.0720
2 -10 11 0.7418 -0.0120
2 -10 12 4.4152 0.0215
2 -10 13 1.9074 0.0470
2 -10 14 -0.5430 -0.1276
2 -10 15 -1.2616 0.0779
2 -10 16 -5.3842 0.1822
2 -10 17 -3.5245 0.0102
2 -10 18 -2.1907 0.3330
2 -9 0 -0.0005 1.0291
2 -9 1 1.9115 0.3251
2 -9 2 3.4896 0.3823
2 -9 3 4.7068 -0.0530
2 -9 4 -2.1123 -0.1325
2 -9 5 -9.3269 -0.0513
2 -9 6 4.4389 -0.1609
2 -9 7 -4.3623 -0.0191
2 -9 8 -1.5585 -0.2463
2 -9 9 2.1307 -0.0150
2 -9 10 5.5277 0.0469
2 -9 11 5.4190 0.0230
2 -9 12 4.7194 0.0156
2 -9 13 0.5659 -0.1427
2 -9 14 -1.7504 -0.0185
2 -9 15 -4.1721 -0.1057
2 -9 16 0.1312 0.0350
2 -9 17 1.5694 0.1503
2 -9 18 0.7681 -0.1101
2 -8 0 7.9182 0.3267
2 -8 1 -0.5277 0.3550
2 -8 2 2.0737 -0.4978
2 -8 3 -12.1957 -0.7146
2 -8 4 -11.9280 -0.5128
2 -8 5 -5.1837 -0.1886
2 -8 6 -12.8846 0.1885
2 -8 7 -4.8458 0.0665
2 -8 8 2.4408 0.0563
2 -8 9 -2.5529 -0.0398
2 -8 10 9.3931 -0.1061
2 -8 11 4.1285 0.0401
2 -8 12 5.8138 0.1029
2 -8 13 -0.0452 0.1926
2 -8 14 3.8110 -0.0237
2 -8 15 3.2431 0.1210
2 -8 16 -2.3421 0.0176
2 -8 17 -1.5749 0.0128
2 -8 18 1.9448 0.3308
2 -8 19 3.0632 0.0411
2 -7 0 2.0725 0.0643
2 -7 1 9.4925 -0.8828
2 -7 2 3.2742 -0.5056
2 -7 3 5.9651 -0.1997
2 -7 4 -7.0110 0.2340
2 -7 5 -19.5939 0.4089
2 -7 6 6.4630 0.2310
2 -7 7 0.0763 0.1689
2 -7 8 0.1259 -0.0888
2 -7 9 4.7135 0.0713
2 -7 10 2.9432 0.0530
2 -7 11 -0.8042 0.1130
2 -7 12 0.2039 0.1827
2 -7 13 0.1648 0.0591
2 -7 14 0.9290 0.0749
2 -7 15 -4.8969 -0.2174
2 -7 16 -2.0457 -0.1400
2 -7 17 0.0002 -0.0714
2 -7 18 -1.0439 -0.1057
2 -7 19 -0.2778 0.1667
2 -7 20 -0.5697 -0.2580
2 -6 0 8.6510 -0.4751
2 -6 1 -3.7165 0.5844
2 -6 2 3.3322 0.7719
2 -6 3 -14.1058 0.6514
2 -6 4 -14.4594 0.3067
2 -6 5 8.9398 -0.0169
2 -6 6 -15.6902 -0.1004
2 -6 7 -5.7447 -0.1276
2 -6 8 0.5882 -0.0574
2 -6 9 -3.7703 -0.0531
2 -6 10 7.1171 -0.0420
2 -6 11 0.1697 -0.0333
2 -6 12 7.0508 -0.0654
2 -6 13 0.8882 -0.0814
2 -6 14 6.6466 -0.1259
2 -6 15 -0.9917 -0.0387
2 -6 16 -4.3030 -0.0234
2 -6 17 -4.9199 0.0290
2 -6 18 0.2862 0.1627
2 -6 19 3.2515 -0.0215
2 -6 20 -2.0076 0.3817
2 -5 0 0.3625 1.3398
2 -5 1 26.5223 0.8667
2 -5 2 15.6362 0.3783
2 -5 3 14.1630 -0.2011
2 -5 4 -10.3252 -0.4836
2 -5 5 -37.2350 -0.3912
2 -5 6 -0.8441 -0.1574
2 -5 8 -5.6675 -0.1840
2 -5 9 7.8936 -0.0381
2 -5 10 5.6545 -0.1110
2 -5 11 3.4197 -0.0965
2 -5 12 -0.9515 -0.0237
2 -5 13 -1.7123 -0.0547
2 -5 14 -2.6447 0.0512
2 -5 15 -9.1169 -0.0482
2 -5 16 -4.5560 0.0643
2 -5 17 -3.0473 -0.0245
2 -5 18 -2.8297 -0.0149
2 -5 19 -4.6579 0.1305
2 -5 20 0.0058 -0.0361
2 -5 21 1.0101 0.0367
2 -4 0 31.0173 0.2653
2 -4 1 15.9610 -0.0939
2 -4 2 23.5740 -0.7018
2 -4 3 -18.1751 -0.7996
2 -4 4 -25.1582 -0.5345
2 -4 5 15.9469 -0.1261
2 -4 6 -18.3668 -0.0347
2 -4 7 -1.9697 -0.0276
2 -4 8 10.8287 0.0083
2 -4 9 13.2139 0.0602
2 -4 10 8.4661 0.0887
2 -4 11 -5.3048 -0.0221
2 -4 12 -0.1203 -0.0510
2 -4 13 -2.9551 -0.0057
2 -4 14 5.3647 0.1204
2 -4 15 -1.1440 0.0410
2 -4 16 1.4261 0.0623
2 -4 17 -3.4112 -0.0208
2 -4 18 -0.6512 -0.0057
2 -4 19 3.4153 0.0112
2 -4 20 0.9868 0.4884
2 -4 21 4.1995 0.6556
2 -3 0 18.3274 -0.5190
2 -3 1 38.4039 -1.1370
2 -3 2 4.6055 -0.9669
2 -3 3 -5.7058 -0.2579
2 -3 4 -10.1527 0.2142
2 -3 5 -32.6523 0.4565
2 -3 6 15.9403 0.3695
2 -3 7 11.5257 0.1030
2 -3 8 -5.0946 -0.0368
2 -3 9 3.4165 0.0904
2 -3 10 0.1055 -0.0028
2 -3 11 6.0081 0.0765
2 -3 12 1.1596 0.1677
2 -3 13 3.4889 0.0830
2 -3 14 0.9493 0.0019
2 -3 15 -2.8196 -0.0621
2 -3 16 0.5407 -0.0041
2 -3 17 -1.9200 -0.0689
2 -3 18 0.2692 -0.0089
2 -3 19 -3.6162 0.0378
2 -3 20 0.2404 -0.0465
2 -3 21 -1.1131 -0.1572
2 -2 0 45.9451 -0.5764
2 -2 1 13.3271 0.3216
2 -2 2 37.8148 0.8676
2 -2 4 12.6141 0.5571
2 -2 5 47.1264 0.1887
2 -2 6 -14.0344 -0.1152
2 -2 7 -23.1097 -0.0976
2 -2 8 -2.2211 0.0089
2 -2 9 17.9622 0.0073
2 -2 10 13.5849 0.0334
2 -2 11 4.7599 -0.0571
2 -2 12 4.8138 -0.0889
2 -2 13 -0.6701 -0.0491
2 -2 14 1.0049 0.0069
2 -2 15 -1.9639 -0.0021
2 -2 16 2.0139 0.1159
2 -2 17 -2.1222 0.1049
2 -2 18 0.4999 0.0394
2 -2 19 1.5327 0.0513
2 -2 20 -1.7750 0.1613
2 -2 21 -1.1714 0.1608
2 -1 1 42.3615 0.9513
2 -1 2 -2.8561 0.4718
2 -1 3 -18.2031 -0.0950
2 -1 4 -8.9522 -0.5154
2 -1 5 -56.5392 -0.3109
2 -1 6 -7.9460 -0.0863
2 -1 7 3.9849 -0.0347
2 -1 8 12.9770 -0.0521
2 -1 9 17.2845 0.0665
2 -1 10 9.9088 -0.0428
2 -1 11 9.0594 0.0946
2 -1 12 -3.1999 0.0770
2 -1 13 -0.1468 0.0455
2 -1 14 -0.4308 0.0445
2 -1 15 -0.5713 0.1579
2 -1 16 1.3818 0.1122
2 -1 17 -1.6725 0.0121
2 -1 18 1.0911 0.0294
2 -1 19 -5.0172 0.1141
2 -1 20 -4.0533 0.0294
2 -1 21 -4.9332 -0.2617
2 -1 22 -3.6483 -0.4177
2 0 0 56.1685 0.5071
2 0 1 -22.5085 0.4243
2 0 2 5.3127 -0.0338
2 0 3 -32.4752 -0.3711
2 0 4 5.9995 -0.2734
2 0 5 38.7774 -0.0208
2 0 6 5.3940 0.0092
2 0 7 -5.4108 0.0817
2 0 8 14.8285 0.0966
2 0 9 17.2833 0.0416
2 0 10 5.1317 0.0331
2 0 11 -0.4456 -0.1099
2 0 12 6.8180 -0.1507
2 0 13 4.6047 0.0011
2 0 14 -0.4190 0.0450
2 0 15 -2.4935 0.0397
2 0 16 -3.2973 -0.0395
2 0 17 -4.9240 -0.0319
2 0 18 -2.1450 -0.0168
2 0 19 -3.2487 -0.0988
2 0 20 -3.6446 -0.4673
2 0 21 -1.0208 -0.6398
2 0 22 3.2004 -0.0817
2 1 0 2.1280 -0.0870
2 1 3 -29.4387 -0.4332
2 1 4 13.0401 -0.0481
2 1 5 -41.2409 0.2458
2 1 6 -1.3397 0.2820
2 1 7 -1.0537 0.1352
2 1 8 12.4880 0.0287
2 1 9 2.8011 0.0219
2 1 10 9.4331 -0.1491
2 1 11 16.1519 -0.0230
2 1 12 2.9830 -0.0223
2 1 13 -2.0016 0.0956
2 1 14 -5.1925 0.0077
2 1 15 -7.2449 -0.0821
2 1 16 -4.9369 -0.2057
2 1 17 -2.6578 -0.1034
2 1 18 2.6423 -0.0402
2 1 19 -0.3036 -0.0153
2 1 20 1.7086 0.0859
2 1 21 -2.5373 0.3474
2 1 22 -3.2652 0.2754
2 2 1 -56.1841 -0.1519
2 2 2 10.9968 0.1716
2 2 3 -4.9787 0.4087
2 2 4 6.3286 0.4386
2 2 5 -0.0913 0.1853
2 2 6 -15.3801 -0.1398
2 2 7 -14.1626 -0.1466
2 2 8 16.3031 -0.1619
2 2 9 19.2557 -0.0280
2 2 10 16.4787 0.0756
2 2 11 -0.0617 0.0572
2 2 12 3.0493 0.0325
2 2 13 0.3728 -0.0457
2 2 14 -0.8238 -0.1567
2 2 15 3.7890 -0.0557
2 2 16 4.2333 0.0744
2 2 17 2.5995 0.0706
2 2 18 0.5161 0.0434
2 2 19 -4.3064 -0.0872
2 2 20 -4.5429 -0.1733
2 2 21 -1.1501 -0.3967
2 3 0 25.8853 0.2202
2 3 1 38.7814 0.3650
2 3 2 -9.7042 0.0807
2 3 3 -26.8220 -0.0718
2 3 4 -11.6023 -0.1847
2 3 5 -56.2793 -0.2414
2 3 6 -5.9530 -0.0792
2 3 7 -0.1703 -0.0781
2 3 8 18.9943 0.0713
2 3 9 -2.3864 0.1035
2 3 10 3.0452 0.0652
2 3 11 8.2146 0.0232
2 3 12 1.8973 -0.1179
2 3 13 0.0517 -0.0294
2 3 14 1.5192 0.0470
2 3 15 -2.4501 0.0251
2 3 16 -6.0978 -0.0209
2 3 17 -6.4874 -0.0159
2 3 18 -2.4784 -0.0408
2 3 19 -0.7651 -0.1064
2 3 20 5.6838 -0.0830
2 3 21 -0.7492 0.1489
2 4 0 12.7921 0.3639
2 4 1 -64.7133 -0.0988
2 4 2 -11.6920 0.0992
2 4 3 -13.3937 0.0976
2 4 5 -17.6750 -0.1512
2 4 6 -15.8541 -0.0650
2 4 7 -11.8755 0.1410
2 4 8 1.5249 0.0991
2 4 9 1.2400 0.1608
2 4 10 11.9091 0.0376
2 4 11 -0.4230 -0.1080
2 4 12 7.5791 0.0199
2 4 13 5.2532 0.0385
2 4 14 2.8702 0.1232
2 4 15 1.8501 0.1590
2 4 16 2.9946 0.1094
2 4 17 3.9861 -0.1002
2 4 18 3.4749 -0.0441
2 4 19 0.0242 -0.0216
2 4 20 -2.9599 0.4355
2 4 21 -2.1297 0.3624
2 5 0 -3.3972 -0.2623
2 5 1 40.6790 0.1068
2 5 2 17.0719 -0.2336
2 5 3 1.7350 -0.4139
2 5 4 -2.6816 -0.3750
2 5 5 -33.9722 0.0304
2 5 6 -6.2493 0.3023
2 5 7 -12.2007 0.0416
2 5 8 4.3717 0.0121
2 5 9 -6.0466 -0.2032
2 5 10 3.8651 -0.1099
2 5 11 7.1457 -0.0253
2 5 12 1.5723 0.1139
2 5 13 -4.5713 0.1919
2 5 14 -3.0710 0.2090
2 5 15 -1.2161 -0.0239
2 5 16 -2.1798 0.0821
2 5 17 -4.1087 0.0847
2 5 18 -5.1455 0.1790
2 5 19 -6.0510 0.3054
2 5 20 0.3456 0.3021
2 5 21 -2.2569 0.0922
2 6 0 15.4601 -0.1143
2 6 1 -23.8433 -0.3231
2 6 2 2.4986 -0.0577
2 6 3 -4.5665 0.2390
2 6 4 -22.4826 0.3388
2 6 5 -19.1471 0.2775
2 6 6 -13.1874 0.0265
2 6 7 -5.0922 -0.0958
2 6 8 -2.8593 -0.1384
2 6 9 -2.5751 0.0176
2 6 10 8.0602 0.1134
2 6 11 -1.6718 0.0169
2 6 12 3.8748 0.1519
2 6 13 2.4913 -0.0556
2 6 14 5.2765 0.0904
2 6 15 1.6609 0.1357
2 6 16 -0.3221 0.0021
2 6 17 -1.6467 -0.1142
2 6 18 -0.8290 0.0883
2 6 19 1.8538 0.0934
2 6 20 1.2051 0.4058
2 7 0 -10.1093 -0.3954
2 7 1 20.9394 0.3079
2 7 2 1.6362 0.1391
2 7 3 -7.5951 0.1556
2 7 4 -5.7187 -0.0979
2 7 5 -5.5423 -0.0586
2 7 6 8.5427 -0.0852
2 7 7 -3.2567 -0.0945
2 7 8 -0.0796 0.1883
2 7 9 -6.4211 0.0782
2 7 10 1.9943 0.1281
2 7 11 1.6565 -0.0424
2 7 12 -0.9670 -0.0530
2 7 13 -4.8298 0.0278
2 7 14 -2.9697 0.1602
2 7 15 -2.6011 -0.0413
2 7 16 -2.8155 0.1340
2 7 17 -2.0272 -0.0502
2 7 18 -0.3535 -0.1699
2 7 19 -1.1078 0.0894
2 7 20 1.1152 0.5013
2 8 0 2.1232 0.3265
2 8 1 -13.5941 0.1290
2 8 2 2.7075 0.0768
2 8 3 7.0050 0.0353
2 8 4 1.4266 -0.1997
2 8 5 4.9489 -0.1252
2 8 6 0.0105 -0.0674
2 8 7 -4.4473 0.0681
2 8 8 -7.0931 0.0598
2 8 9 -1.7005 0.0370
2 8 10 7.0817 0.0343
2 8 11 -0.8658 -0.1022
2 8 12 2.8869 0.0731
2 8 13 1.0537 -0.1383
2 8 14 5.0554 0.0505
2 8 15 1.0165 -0.0050
2 8 16 0.4691 -0.0933
2 8 17 -0.0985 0.0449
2 8 18 0.5161 0.3173
2 8 19 3.6810 0.1617
2 9 0 -9.9151 -0.2482
2 9 1 9.6568 0.1779
2 9 2 -0.2683 -0.3024
2 9 3 -7.9231 -0.2591
2 9 4 -7.1809 -0.2042
2 9 5 -2.8039 0.1147
2 9 6 -0.6333 0.1387
2 9 7 -5.5950 0.1178
2 9 8 -1.3242 0.1004
2 9 9 -4.3976 -0.0162
2 9 10 0.7414 0.0816
2 9 11 -2.7116 -0.0715
2 9 12 -0.5362 -0.1277
2 9 13 -0.3455 0.0056
2 9 14 4.3249 -0.0238
2 9 15 -0.3971 -0.0218
2 9 16 -0.9448 0.0357
2 9 17 0.0462 -0.3558
2 9 18 1.8667 -0.7629
2 9 19 0.8769 -0.5061
2 10 0 8.2910 -0.1988
2 10 1 -1.2224 -0.4002
2 10 2 2.2216 -0.0709
2 10 3 1.1312 0.3032
2 10 4 0.1584 0.2189
2 10 5 1.0689 0.2105
2 10 6 1.0690 0.0068
2 10 7 -4.9096 -0.1026
2 10 8 -6.1044 -0.0683
2 10 9 -3.4062 0.1747
2 10 10 1.8976 0.1587
2 10 11 -4.0468 0.1650
2 10 12 6.8257 0.1969
2 10 13 7.6920 0.0271
2 10 14 7.4558 0.1759
2 10 15 0.0470 -0.0858
2 10 16 1.2987 -0.0594
2 10 17 -2.2046 0.3963
2 10 18 -2.5209 0.7231
2 11 0 -4.9052 0.0303
2 11 1 -0.1611 0.6293
2 11 2 -6.3108 0.4059
2 11 3 -11.8719 0.1828
2 11 4 -4.5222 -0.0069
2 11 5 2.0122 -0.0617
2 11 6 -0.2894 -0.1594
2 11 7 -4.9111 -0.0116
2 11 8 -1.2317 0.0434
2 11 9 -4.3498 0.0615
2 11 10 -0.0363 0.0566
2 11 11 0.6478 -0.1145
2 11 12 6.2740 -0.0899
2 11 13 0.3697 0.1574
2 11 14 3.2845 -0.2426
2 11 15 -2.2742 0.1888
2 11 16 -2.3893 0.2815
2 11 17 -2.0291 -0.2300
2 12 0 6.8274 0.3206
2 12 1 -0.0632 -0.0767
2 12 2 1.2195 -0.0381
2 12 3 2.1783 -0.0832
2 12 4 2.9004 -0.2026
2 12 5 -1.6339 -0.0939
2 12 6 0.2682 0.0362
2 12 7 -3.4925 0.0106
2 12 8 -3.4607 0.0576
2 12 9 -4.3057 0.1149
2 12 10 0.7285 -0.2140
2 12 11 -5.7755 0.0724
2 12 12 0.8857 -0.1114
2 12 13 1.2068 -0.2039
2 12 14 1.5092 0.2768
2 12 15 -2.8775 0.2628
2 12 16 3.1459 -0.0108
2 13 0 -2.5617 -0.2404
2 13 1 -0.1201 -0.1308
2 13 2 -0.2169 -0.1921
2 13 3 -6.3607 -0.3037
2 13 4 -1.1660 -0.0416
2 13 5 2.7046 0.0738
2 13 6 1.8863 -0.0290
2 13 7 -1.7744 -0.0133
2 13 8 3.0663 -0.1347
2 13 9 1.5399 -0.0660
2 13 10 -0.7570 -0.0067
2 13 11 -4.1368 -0.2386
2 13 12 1.0710 -0.2231
2 13 13 -4.2402 0.4209
2 13 14 1.4457 0.0041
2 13 15 2.4017 0.4358
2 14 0 6.5838 -0.2086
2 14 1 0.9985 -0.1234
2 14 2 -1.2872 0.1167
2 14 3 -0.8688 0.2117
2 14 4 0.2322 0.2280
2 14 5 -3.8490 0.1353
2 14 6 -1.5188 0.0684
2 14 7 -0.4248 -0.1559
2 14 8 0.7704 0.0066
2 14 9 -3.3616 0.0028
2 14 10 -1.0313 -0.3851
2 14 11 -3.2103 0.0160
2 14 12 -1.3811 -0.1475
2 14 13 -0.1006 -0.3441
2 15 0 2.1172 0.2982
2 15 1 2.6421 0.4747
2 15 2 3.8281 0.4702
2 15 3 -2.7945 0.1880
2 15 4 -2.2819 0.1597
2 15 5 -2.2174 -0.0698
2 15 6 0.3085 -0.2876
2 15 7 -0.5736 -0.1555
2 15 8 3.2386 -0.1180
2 15 9 3.4512 -0.0208
2 15 10 0.6301 0.1068
2 15 11 -3.5619 -0.2050
2 16 0 3.5163 0.2288
2 16 1 -1.8886 0.3298
2 16 2 -4.4965 0.0621
2 16 3 -5.3697 -0.0522
2 16 4 -3.3223 -0.0879
2 16 5 -3.7193 -0.0784
2 16 6 -1.3941 -0.0355
2 16 7 -0.0451 -0.1757
2 16 8 1.5869 -0.1196
2 16 9 -0.8019 -0.2129
2 17 0 0.2161 0.3023
2 17 1 1.1098 0.2376
2 17 2 3.7979 -0.0137
2 17 3 2.5090 -0.0384
2 17 4 4.1167 0.0568
2 17 5 2.3100 -0.0009
2 17 6 2.9246 -0.2178
3 -17 0 -0.2036 -0.1539
3 -17 1 1.8476 -0.3844
3 -17 2 2.7069 -0.4609
3 -17 3 -2.3406 -0.7180
3 -16 0 1.9229 -0.0867
3 -16 1 -0.6938 -0.0064
3 -16 2 -5.2479 -0.3293
3 -16 3 -0.4980 -0.2978
3 -16 4 1.2983 0.2345
3 -16 5 -1.7431 0.2081
3 -16 6 0.4281 0.2834
3 -16 7 -1.3393 0.5661
3 -16 8 -1.0373 0.0724
3 -15 0 0.2125 -0.1346
3 -15 1 -1.4025 -0.1952
3 -15 2 1.6974 -0.2630
3 -15 3 1.9435 -0.0228
3 -15 4 4.2934 -0.0348
3 -15 5 4.5351 0.1486
3 -15 6 -2.1047 0.0850
3 -15 7 -1.9739 -0.1712
3 -15 8 0.1518 0.0072
3 -15 9 0.2107 0.0430
3 -15 10 0.9152 0.0584
3 -14 0 4.0017 0.2100
3 -14 1 4.9901 0.1909
3 -14 2 0.9036 0.2205
3 -14 3 5.2509 0.0504
3 -14 4 3.5589 0.2005
3 -14 5 -3.9611 0.0344
3 -14 6 -1.5006 0.0518
3 -14 7 -0.4803 0.2805
3 -14 8 -0.0058 -0.0628
3 -14 9 -0.3730 -0.0336
3 -14 10 -2.3231 0.0120
3 -14 11 -4.4081 0.2607
3 -14 12 -1.0654 0.3205
3 -13 0 4.3179 0.4075
3 -13 1 -0.8738 0.4941
3 -13 2 3.6049 -0.1701
3 -13 3 5.2932 -0.2125
3 -13 4 1.6860 -0.2301
3 -13 5 0.9892 -0.0235
3 -13 6 -2.8899 0.1110
3 -13 7 1.0996 -0.0329
3 -13 8 0.5459 -0.0234
3 -13 9 -2.3503 -0.0488
3 -13 10 -0.7065 -0.0025
3 -13 11 3.2881 0.0952
3 -13 12 4.0645 -0.0067
3 -13 13 0.9448 0.0950
3 -13 14 1.9080 0.2501
3 -12 0 2.2500 0.0875
3 -12 1 4.2369 -0.4634
3 -12 2 1.0231 -0.3470
3 -12 3 2.7000 -0.1859
3 -12 4 2.8673 0.1445
3 -12 5 -0.7382 0.1989
3 -12 6 2.2596 0.1660
3 -12 7 -1.3220 0.0707
3 -12 8 -4.1396 -0.1657
3 -12 9 -2.7660 0.0225
3 -12 10 -1.2934 0.1294
3 -12 11 -2.2521 0.1276
3 -12 12 -2.1655 0.0372
3 -12 13 0.1294 0.1746
3 -12 14 2.3314 0.0850
3 -12 15 0.7223 0.3044
3 -11 0 5.6982 -0.2862
3 -11 1 -0.2684 0.1932
3 -11 2 5.5069 -0.0722
3 -11 3 5.8680 0.1593
3 -11 4 -1.0337 0.1436
3 -11 5 -5.6943 0.1645
3 -11 6 -5.2785 0.1114
3 -11 7 1.2682 0.0048
3 -11 8 1.6378 0.1310
3 -11 9 -1.3035 0.0675
3 -11 10 -0.3381 0.0323
3 -11 11 0.7085 -0.0146
3 -11 12 2.9658 -0.1067
3 -11 13 3.2346 -0.0500
3 -11 14 4.4586 0.0213
3 -11 15 4.2717 0.1147
3 -11 16 1.9742 0.0371
3 -10 0 0.3070 0.4915
3 -10 1 4.0489 0.1567
3 -10 2 0.7643 0.2229
3 -10 3 -0.7768 0.0493
3 -10 4 -0.9411 0.0515
3 -10 5 0.8795 -0.0274
3 -10 6 7.4556 -0.0702
3 -10 7 -1.6346 -0.0079
3 -10 8 -4.1692 -0.1404
3 -10 9 -5.4628 0.0898
3 -10 10 -4.2427 0.1094
3 -10 11 -0.5494 -0.0120
3 -10 12 1.1526 -0.0459
3 -10 13 2.6261 -0.0376
3 -10 14 2.0340 -0.0146
3 -10 15 0.2551 -0.0119
3 -10 16 0.4670 0.2359
3 -10 17 -0.6482 0.1126
3 -9 0 7.9600 0.7162
3 -9 1 2.3094 0.6272
3 -9 2 5.3063 -0.2463
3 -9 3 6.9839 -0.3734
3 -9 4 3.2409 -0.4940
3 -9 5 -2.3660 -0.2039
3 -9 6 -6.7279 0.0676
3 -9 7 -4.1880 0.0600
3 -9 8 -4.9246 0.1532
3 -9 9 -5.5494 -0.0239
3 -9 10 4.8151 -0.0849
3 -9 11 2.6432 -0.0298
3 -9 12 1.8386 0.0062
3 -9 13 0.6728 0.1170
3 -9 14 1.6694 0.0324
3 -9 15 2.7400 0.0493
3 -9 16 0.0751 -0.0698
3 -9 17 4.7983 -0.1509
3 -9 18 4.0711 -0.0556
3 -8 0 -3.7447 -0.0670
3 -8 1 11.0939 -0.7008
3 -8 2 5.1471 -0.5204
3 -8 3 4.9194 -0.4057
3 -8 4 -7.8403 0.0375
3 -8 5 -8.9697 0.1938
3 -8 6 1.3792 0.0775
3 -8 7 -5.8695 0.1097
3 -8 8 1.1794 -0.0455
3 -8 9 2.3845 0.1351
3 -8 10 -3.2354 0.1197
3 -8 11 -2.9126 0.0703
3 -8 12 -2.6769 0.1179
3 -8 13 0.3843 0.1372
3 -8 14 1.2801 0.2020
3 -8 15 4.2239 0.0932
3 -8 16 3.6993 0.1655
3 -8 17 1.4451 -0.1063
3 -8 18 -1.0193 -0.0211
3 -8 19 1.5110 0.2112
3 -7 0 8.5106 0.1920
3 -7 1 4.1534 0.4793
3 -7 2 -1.4028 0.2430
3 -7 3 2.4115 0.5403
3 -7 4 -2.1868 0.4157
3 -7 5 5.8934 0.3002
3 -7 6 -6.9288 0.1504
3 -7 7 3.3123 0.0174
3 -7 8 -3.4696 0.0992
3 -7 9 -9.1320 0.0909
3 -7 10 2.1272 0.0666
3 -7 11 -4.4826 -0.0219
3 -7 12 -3.1370 -0.0392
3 -7 13 -0.4041 0.0919
3 -7 14 4.9106 0.0814
3 -7 15 1.6077 0.0698
3 -7 16 -6.2581 -0.0795
3 -7 17 -0.7956 -0.0681
3 -7 18 0.8444 -0.1481
3 -7 19 2.8046 -0.3943
3 -7 20 -2.0369 0.0717
3 -6 0 -18.6090 0.3013
3 -6 1 14.1712 0.2867
3 -6 2 3.3008 0.5856
3 -6 3 13.3190 0.3708
3 -6 4 -10.6356 0.0636
3 -6 5 -9.6843 -0.2538
3 -6 6 3.1272 -0.3123
3 -6 8 -5.0214 0.0259
3 -6 9 2.4111 0.1078
3 -6 10 -6.9003 -0.0286
3 -6 11 -2.6986 -0.0824
3 -6 12 -2.8834 -0.0306
3 -6 13 1.2236 -0.0034
3 -6 14 -2.8761 -0.0017
3 -6 15 -0.5635 0.0380
3 -6 16 0.5762 0.1003
3 -6 17 2.7338 -0.1653
3 -6 18 -0.5489 -0.0883
3 -6 19 0.0954 -0.0614
3 -6 20 -0.8089 -0.1854
3 -5 0 13.4142 1.0318
3 -5 1 15.3750 0.7171
3 -5 2 10.2679 -0.1731
3 -5 3 12.4396 -0.5109
3 -5 4 -4.6357 -0.5623
3 -5 5 11.2790 -0.1936
3 -5 7 3.3118 0.1204
3 -5 8 -3.0273 0.0473
3 -5 9 -0.3998 0.0160
3 -5 10 8.0762 0.0314
3 -5 11 -1.1939 -0.1129
3 -5 12 -4.6207 -0.0900
3 -5 13 -4.2008 0.0010
3 -5 14 1.6289 0.1090
3 -5 15 -0.4226 0.1104
3 -5 16 -2.6524 -0.0288
3 -5 17 1.2755 -0.0286
3 -5 18 1.2960 -0.2511
3 -5 19 1.7073 -0.2655
3 -5 20 -4.5262 0.2232
3 -5 21 -0.4185 0.0651
3 -4 0 -11.5769 -0.2791
3 -4 1 34.4463 -0.7864
3 -4 2 11.5502 -0.8759
3 -4 3 10.3788 -0.4453
3 -4 4 -26.7593 0.0357
3 -4 5 -14.6880 0.3096
3 -4 6 14.0418 0.2919
3 -4 7 5.8500 0.0732
3 -4 9 9.4559 0.0298
3 -4 10 -7.1213 0.0123
3 -4 11 -2.8711 0.0519
3 -4 12 -8.0325 0.0978
3 -4 13 -0.9168 0.0567
3 -4 14 -4.8350 -0.0253
3 -4 15 2.0177 -0.0005
3 -4 16 4.0309 -0.0502
3 -4 17 6.4240 -0.1067
3 -4 18 1.7704 -0.0831
3 -4 19 -0.7426 -0.0762
3 -4 20 1.2671 -0.2895
3 -4 21 0.4186 0.1926
3 -3 0 26.6661 0.1337
3 -3 1 14.3875 0.0311
3 -3 2 3.3090 0.1046
3 -3 3 -3.6008 0.5121
3 -3 4 1.7233 0.4932
3 -3 5 35.0629 0.3703
3 -3 6 -20.9483 0.0052
3 -3 7 3.9755 -0.0565
3 -3 8 -7.4540 -0.0362
3 -3 9 1.3338 0.0513
3 -3 10 4.5543 0.0731
3 -3 11 4.6344 -0.0427
3 -3 12 1.2367 0.0337
3 -3 13 2.7970 0.0009
3 -3 14 3.7412 -0.0783
3 -3 15 1.4578 -0.1342
3 -3 16 1.5115 -0.1091
3 -3 17 3.2617 0.0147
3 -3 18 3.3019 -0.1615
3 -3 19 3.5087 -0.1558
3 -3 20 -4.5328 -0.0903
3 -3 21 -4.9642 -0.2911
3 -2 0 -7.5411 0.3270
3 -2 1 28.4603 0.5582
3 -2 2 10.7480 0.4774
3 -2 3 13.2260 0.2724
3 -2 4 -12.8302 -0.1455
3 -2 5 -9.9604 -0.2354
3 -2 6 14.8178 -0.2699
3 -2 7 -5.7395 -0.1640
3 -2 8 -18.2899 -0.1444
3 -2 9 9.4755 -0.0578
3 -2 10 0.4310 -0.0941
3 -2 11 4.9940 0.0007
3 -2 12 -5.3856 -0.0624
3 -2 13 0.0800 -0.1386
3 -2 14 -6.5757 -0.1027
3 -2 15 0.9924 0.0237
3 -2 16 0.2576 -0.0114
3 -2 17 2.7250 0.0444
3 -2 18 0.3040 -0.0137
3 -2 19 -2.8173 0.1137
3 -2 20 -2.5705 -0.0790
3 -2 21 -3.8535 -0.1085
3 -1 0 30.5892 0.8355
3 -1 2 -6.0850 -0.1440
3 -1 3 -35.9261 -0.3462
3 -1 4 -7.5485 -0.4878
3 -1 5 17.6740 -0.2044
3 -1 6 -37.5767 -0.0548
3 -1 7 -4.2015 0.0812
3 -1 8 11.8492 0.0647
3 -1 9 21.5279 0.0713
3 -1 10 6.7886 -0.0130
3 -1 11 2.1561 -0.0925
3 -1 12 -2.4303 -0.0139
3 -1 13 2.6369 0.0564
3 -1 14 2.6726 0.0484
3 -1 15 2.0348 0.0327
3 -1 16 -1.1459 -0.0398
3 -1 17 1.1473 -0.0277
3 -1 18 1.3052 0.0194
3 -1 19 2.3500 0.1767
3 -1 20 -3.6634 -0.0408
3 -1 21 -3.5391 -0.2516
3 -1 22 -2.9915 -0.5247
3 0 0 -6.5231 -0.2293
3 0 1 -11.4557 -0.3923
3 0 2 -35.5022 -0.6821
3 0 3 -18.8721 -0.4620
3 0 4 -11.0515 -0.1042
3 0 5 -11.3414 0.3344
3 0 7 13.3957 0.1090
3 0 8 -4.2081 -0.1009
3 0 9 -1.0299 -0.0909
3 0 10 -10.7083 -0.1518
3 0 11 -2.7179 0.0281
3 0 12 -1.8953 -0.0099
3 0 13 7.1345 0.1312
3 0 14 -1.6067 0.0926
3 0 15 -0.6328 -0.0610
3 0 16 -4.1272 -0.2071
3 0 17 -0.1079 -0.0127
3 0 18 0.2494 0.1103
3 0 19 0.0679 0.1713
3 0 20 -1.5980 -0.0637
3 0 21 -1.8658 -0.4470
3 0 22 -0.9986 -0.6289
3 1 0 9.7976 -0.0689
3 1 1 -24.3765 -0.0855
3 1 2 0.2087 0.0244
3 1 3 -19.0005 0.4319
3 1 4 25.2910 0.4355
3 1 5 26.1332 0.2416
3 1 6 -31.3011 -0.1074
3 1 7 -19.0611 -0.1429
3 1 8 4.6460 -0.1439
3 1 9 10.2875 0.0385
3 1 10 4.0532 0.0069
3 1 11 4.9019 0.0063
3 1 12 4.9498 0.0213
3 1 13 2.2817 -0.0405
3 1 14 -1.0330 -0.1206
3 1 15 -0.1285 -0.0691
3 1 16 -3.7887 0.0261
3 1 17 0.9549 0.0405
3 1 18 -0.0852 0.1256
3 1 19 1.6153 0.0895
3 1 20 0.3912 -0.0649
3 1 21 3.9670 0.1238
3 1 22 -0.4054 0.6155
3 2 0 -6.4859 0.3173
3 2 1 -4.0767 0.5648
3 2 2 -20.5965 0.1645
3 2 3 4.1909 0.1457
3 2 4 -0.4150 -0.0564
3 2 5 -40.3382 -0.1095
3 2 6 -0.5540 -0.1356
3 2 7 -6.0238 -0.0277
3 2 8 -0.1308 0.0141
3 2 9 -1.4165 0.0172
3 2 10 -1.2432 0.0072
3 2 11 0.8499 0.0601
3 2 12 -2.9445 -0.0619
3 2 13 1.2593 0.1174
3 2 14 -1.2811 0.0861
3 2 15 1.0390 0.0392
3 2 16 2.0109 0.0138
3 2 17 4.7355 0.0699
3 2 18 2.9097 0.0599
3 2 19 3.2780 -0.0534
3 2 20 0.0198 0.0955
3 2 21 -2.2793 0.0568
3 3 0 34.7515 0.4912
3 3 1 5.8688 -0.0215
3 3 2 32.7897 0.0324
3 3 3 -0.1950 0.0169
3 3 4 8.4962 -0.1588
3 3 5 3.5458 -0.1984
3 3 6 -22.8076 -0.1455
3 3 7 -6.2288 0.1009
3 3 8 10.1375 0.1229
3 3 9 1.6430 0.2758
3 3 10 -5.1247 0.1261
3 3 11 -7.2146 0.0206
3 3 12 3.2044 -0.0217
3 3 13 3.3867 -0.0642
3 3 14 4.8273 0.0506
3 3 15 2.8695 0.0983
3 3 16 -3.6519 0.0797
3 3 17 -3.7744 -0.1467
3 3 18 -6.7171 -0.0994
3 3 19 -5.1914 -0.0711
3 3 20 -1.6654 0.1377
3 3 21 5.4219 0.0819
3 4 0 -12.3357 0.0249
3 4 1 -5.3389 0.2806
3 4 2 -32.9720 -0.2997
3 4 3 0.3887 -0.2166
3 4 4 -0.3369 -0.1198
3 4 5 -29.3621 0.2051
3 4 6 1.0112 0.4273
3 4 7 -8.4685 0.2532
3 4 8 -9.4635 0.0761
3 4 9 -16.6057 -0.1235
3 4 10 -5.3746 -0.1172
3 4 11 5.8710 -0.1946
3 4 12 4.0565 -0.1229
3 4 13 2.1715 0.0661
3 4 14 -2.0310 0.0261
3 4 15 -3.1721 -0.0775
3 4 16 -0.0856 -0.1412
3 4 17 1.1519 -0.2698
3 4 18 1.5493 -0.1690
3 4 19 3.0685 -0.2027
3 4 20 1.5366 0.0143
3 4 21 -3.3925 0.4000
3 5 0 7.0246 -0.0840
3 5 1 1.1666 -0.4751
3 5 2 39.9309 0.0086
3 5 3 27.7799 0.2583
3 5 4 11.3423 0.2887
3 5 5 8.3075 0.1930
3 5 6 -12.3416 -0.0491
3 5 7 -2.8590 -0.1730
3 5 8 -2.4442 -0.1316
3 5 9 -2.7137 0.0814
3 5 10 -0.3496 0.0682
3 5 11 -1.9217 0.0856
3 5 12 1.4637 0.0460
3 5 13 -4.3705 -0.0751
3 5 14 -2.4243 0.0458
3 5 15 -1.9067 -0.0114
3 5 16 0.0432 -0.0497
3 5 17 0.2344 -0.0156
3 5 18 -3.1962 0.0465
3 5 19 -7.2228 -0.0243
3 5 20 -5.1969 0.3288
3 5 21 0.1452 0.0444
3 6 0 -6.3779 0.3448
3 6 1 19.2175 0.6812
3 6 2 -14.9217 0.1528
3 6 3 -0.3833 0.0982
3 6 4 -11.3334 -0.0633
3 6 5 -17.3480 -0.0338
3 6 6 4.8594 -0.0884
3 6 7 2.8184 -0.1280
3 6 8 -3.3988 -0.0517
3 6 9 -8.3756 0.0016
3 6 10 -2.7111 0.0615
3 6 11 3.6632 -0.1206
3 6 12 -3.0165 -0.0416
3 6 13 -2.1817 0.0234
3 6 14 0.7211 -0.0344
3 6 15 3.8907 -0.0135
3 6 16 3.8159 0.1374
3 6 17 -3.0668 -0.0910
3 6 18 -3.0261 -0.1205
3 6 19 -0.6762 -0.2164
3 6 20 3.5573 -0.3845
3 7 0 3.2218 0.2194
3 7 1 -9.1949 -0.1506
3 7 2 8.2460 -0.0104
3 7 3 6.6643 -0.0371
3 7 4 -2.1247 -0.1985
3 7 5 14.6445 -0.2247
3 7 6 4.1414 -0.1480
3 7 7 4.4671 -0.0366
3 7 8 -7.6690 0.1831
3 7 9 -1.5958 0.1706
3 7 10 0.1482 0.0102
3 7 11 1.0562 -0.0196
3 7 12 -0.3855 -0.1527
3 7 13 -1.8806 -0.2735
3 7 14 -0.7781 -0.0363
3 7 15 -3.8359 0.0038
3 7 16 -2.4830 -0.1149
3 7 17 1.2420 -0.0287
3 7 18 4.9108 -0.2452
3 7 19 1.9049 -0.5141
3 7 20 1.1087 -0.1771
3 8 0 -10.5356 0.2328
3 8 1 11.2046 0.2229
3 8 2 -7.2708 -0.3352
3 8 3 2.5377 -0.2965
3 8 4 -0.4510 -0.1551
3 8 5 2.3911 0.2320
3 8 6 4.0841 0.2834
3 8 7 0.7350 0.2396
3 8 8 -5.5175 -0.0800
3 8 9 -2.0651 -0.1874
3 8 10 1.1479 -0.1109
3 8 11 2.3716 -0.0897
3 8 12 -6.3259 0.0775
3 8 13 -2.0804 0.2725
3 8 14 0.1710 0.1015
3 8 15 3.3242 -0.0354
3 8 16 4.9949 -0.0809
3 8 17 1.4642 -0.0646
3 8 18 1.1157 0.2068
3 8 19 -1.2127 0.4852
3 9 0 4.3223 -0.3894
3 9 1 -2.0404 -0.3268
3 9 2 5.2220 0.0689
3 9 3 -3.0373 0.3444
3 9 4 -12.2443 0.3081
3 9 5 -3.4577 0.2249
3 9 6 -3.9084 -0.0177
3 9 7 -1.7894 -0.3141
3 9 8 -2.6485 -0.2171
3 9 9 5.2954 -0.0775
3 9 10 -0.5910 -0.0071
3 9 11 -2.0856 0.0580
3 9 12 -1.1786 -0.0391
3 9 13 3.7931 -0.1090
3 9 14 3.1296 -0.1409
3 9 15 0.4700 -0.2161
3 9 16 -0.3131 0.0217
3 9 17 0.7269 0.2447
3 9 18 2.2473 -0.2599
3 9 19 0.6056 -0.7137
3 10 0 -0.6900 0.4329
3 10 1 8.4758 0.6256
3 10 2 -4.8806 0.1671
3 10 3 -6.9564 0.1177
3 10 4 -0.6633 0.0237
3 10 5 5.3657 0.0508
3 10 6 4.9437 -0.0687
3 10 7 4.2658 0.0176
3 10 8 -0.6187 -0.0105
3 10 9 -3.1257 0.0944
3 10 10 -3.2849 0.0574
3 10 11 -2.5536 -0.0331
3 10 12 -6.7210 0.0170
3 10 13 -1.5615 0.0378
3 10 14 -1.5379 -0.1548
3 10 15 -1.2445 0.0155
3 10 16 -0.1524 -0.4358
3 10 17 0.0969 -0.4643
3 10 18 -1.6174 -0.0221
3 11 0 2.1880 0.0181
3 11 1 -4.6296 -0.1673
3 11 2 -0.1188 -0.0453
3 11 3 -3.2487 -0.0378
3 11 4 -4.1613 -0.2186
3 11 5 -2.3330 -0.1517
3 11 6 3.1434 -0.0768
3 11 7 -0.3893 0.0085
3 11 9 2.5645 0.0935
3 11 10 -2.2114 -0.0522
3 11 11 -4.3941 -0.0448
3 11 12 -0.1866 -0.0588
3 11 13 2.6393 0.2620
3 11 14 -2.8638 0.1924
3 11 15 -2.1807 -0.2647
3 11 16 0.2246 0.2811
3 11 17 -0.9702 0.5804
3 12 0 -3.5674 0.2358
3 12 1 8.5745 0.1708
3 12 2 5.0150 -0.2079
3 12 3 1.3166 -0.2039
3 12 4 6.8206 -0.0596
3 12 6 3.2928 0.1828
3 12 7 2.3374 0.1444
3 12 8 2.7620 -0.0908
3 12 9 -2.2802 -0.0099
3 12 10 -4.2772 -0.1595
3 12 11 -6.0666 -0.2216
3 12 12 -10.2094 0.0100
3 12 13 -9.5374 -0.4379
3 12 14 -5.8282 -0.7281
3 12 15 -1.7417 0.1042
3 12 16 -1.7554 -0.3647
3 13 0 6.7509 -0.3312
3 13 1 2.1004 -0.3633
3 13 2 0.5243 -0.1156
3 13 3 1.3315 0.1097
3 13 4 -1.0466 0.0693
3 13 5 -1.4893 0.1681
3 13 6 4.5425 -0.0610
3 13 7 1.4374 -0.1341
3 13 8 0.3474 0.1194
3 13 9 -1.1279 0.0251
3 13 10 -2.2423 0.2207
3 13 11 -6.0198 0.4718
3 13 12 -3.2822 0.0218
3 13 13 0.0701 0.2775
3 13 14 -3.0260 0.5396
3 13 15 -1.0632 -0.1559
3 14 0 -4.9159 0.2154
3 14 1 5.6887 0.1940
3 14 2 2.2890 0.2372
3 14 3 -0.2513 0.1007
3 14 4 1.1011 0.0104
3 14 5 2.0752 -0.1847
3 14 6 -0.1959 -0.3369
3 14 7 -0.7772 -0.1586
3 14 8 2.3532 -0.2522
3 14 9 0.2936 0.2740
3 14 10 -3.1016 0.0720
3 14 11 -4.5995 -0.2901
3 14 12 -3.5084 0.0003
3 14 13 -3.7783 -0.4220
3 15 0 4.7181 0.0468
3 15 1 2.9638 0.2420
3 15 2 -1.3751 0.0940
3 15 3 3.3052 0.0110
3 15 4 0.5012 -0.2516
3 15 5 1.9828 0.0197
3 15 6 2.5809 -0.0954
3 15 7 2.8932 -0.0357
3 15 8 0.3072 0.2163
3 15 9 -0.7830 -0.0778
3 15 10 -0.9442 0.0177
3 15 11 -1.3954 0.5491
3 16 0 -3.8394 0.0974
3 16 1 0.7551 -0.3911
3 16 2 -3.1333 -0.4300
3 16 3 -1.8764 -0.5976
3 16 4 -1.6828 -0.3232
3 16 5 1.9489 -0.1935
3 16 6 0.3183 -0.2460
3 16 7 -0.3272 -0.0027
3 16 8 -0.9422 -0.4402
3 16 9 -1.0672 -0.0071
3 17 0 -1.4910 -0.8083
3 17 1 0.4236 -0.3693
3 17 2 0.4077 -0.3254
3 17 3 5.2814 0.0707
3 17 4 4.2242 0.1661
3 17 5 5.9716 0.4418
4 -16 0 1.8793 -0.3811
4 -16 1 0.7139 -0.2939
4 -16 2 -1.2156 -0.2121
4 -16 3 -3.2133 0.0936
4 -16 4 3.4009 0.2418
4 -16 5 0.1649 0.6411
4 -16 6 -1.4174 0.3439
4 -16 7 -0.4566 0.2918
4 -15 0 4.1777 -0.0083
4 -15 1 1.9080 -0.0573
4 -15 2 2.6745 0.0748
4 -15 3 1.7406 0.2312
4 -15 4 1.2515 0.2349
4 -15 5 -2.2561 0.0493
4 -15 6 2.1924 -0.1021
4 -15 7 -2.3182 0.1480
4 -15 8 0.8286 -0.1718
4 -15 9 0.4644 -0.1124
4 -15 10 0.0203 -0.2464
4 -14 0 5.2673 0.3222
4 -14 1 0.4312 0.2410
4 -14 2 0.5820 -0.0221
4 -14 3 -1.3264 0.0907
4 -14 4 3.0916 -0.0819
4 -14 5 -0.7492 0.1804
4 -14 6 -2.8966 -0.0499
4 -14 7 3.4493 0.0055
4 -14 8 7.7866 -0.0061
4 -14 9 2.0254 -0.0838
4 -14 10 2.1619 -0.0073
4 -14 11 -1.2876 -0.0311
4 -14 12 -2.2570 -0.2353
4 -13 0 4.1351 -0.2166
4 -13 1 2.4506 -0.2920
4 -13 2 -1.2634 -0.0814
4 -13 3 -1.8097 -0.1249
4 -13 4 0.6669 0.0065
4 -13 5 -1.8016 0.0504
4 -13 6 7.4782 -0.0193
4 -13 7 2.2397 0.0819
4 -13 8 -0.7816 -0.2182
4 -13 9 -2.3290 -0.1133
4 -13 10 -2.1484 -0.1485
4 -13 11 -1.2790 -0.0946
4 -13 12 1.1869 -0.1780
4 -13 13 -2.6333 -0.4386
4 -13 14 -3.6644 -0.8470
4 -12 0 2.2808 0.1606
4 -12 1 -6.7010 0.1713
4 -12 2 -2.6674 -0.1650
4 -12 3 -2.4052 0.0925
4 -12 4 -0.0416 0.2308
4 -12 5 1.0455 0.3482
4 -12 6 0.0930 0.0261
4 -12 7 4.4167 -0.0160
4 -12 8 6.2331 -0.1344
4 -12 9 0.8052 -0.0791
4 -12 10 2.0191 -0.0148
4 -12 11 0.0742 -0.0909
4 -12 12 -3.1791 -0.3650
4 -12 13 -3.2626 -0.4786
4 -12 14 -0.1307 -0.2029
4 -12 15 1.0814 -0.0917
4 -11 0 3.0820 -0.0263
4 -11 1 1.6568 -0.1158
4 -11 2 -3.2674 0.1532
4 -11 3 -2.6875 0.1086
4 -11 4 2.8118 0.1509
4 -11 5 -3.2062 -0.0234
4 -11 6 2.0065 -0.1326
4 -11 7 -2.2563 -0.1043
4 -11 8 -2.2813 -0.1188
4 -11 9 -1.2414 0.1077
4 -11 10 -0.5743 0.0646
4 -11 11 -1.0529 -0.0257
4 -11 12 -0.7102 -0.1797
4 -11 13 -1.2346 -0.2881
4 -11 14 -1.6888 -0.4650
4 -11 15 -2.7876 -0.1727
4 -11 16 -1.6437 0.1906
4 -10 0 6.0633 0.6333
4 -10 1 -7.7984 0.4462
4 -10 2 -0.4089 -0.1192
4 -10 3 -0.9866 -0.2738
4 -10 4 -2.5729 -0.2376
4 -10 5 -1.1700 -0.0862
4 -10 6 4.7232 0.0002
4 -10 7 6.7983 0.1411
4 -10 8 5.5626 0.0655
4 -10 9 -0.8742 -0.0899
4 -10 10 2.6140 -0.1402
4 -10 11 1.2662 -0.1034
4 -10 12 1.9575 -0.0965
4 -10 13 0.0558 -0.0803
4 -10 14 -1.3524 -0.0669
4 -10 15 -1.5062 -0.0341
4 -10 16 -2.2429 0.0474
4 -10 17 1.0493 0.3891
4 -9 0 2.1059 -0.1128
4 -9 1 1.8230 -0.4190
4 -9 2 -2.0676 -0.3764
4 -9 3 -3.5350 -0.3278
4 -9 4 3.5583 0.1523
4 -9 5 -2.2599 0.1671
4 -9 6 0.5674 0.1607
4 -9 7 -7.7613 0.0290
4 -9 8 -3.1967 -0.1031
4 -9 9 -2.5107 0.0788
4 -9 10 1.7107 0.1169
4 -9 11 2.5678 0.1169
4 -9 12 -0.1313 -0.0048
4 -9 13 -3.8874 -0.1061
4 -9 14 -2.6005 -0.1067
4 -9 15 -1.6129 0.0682
4 -9 16 -1.4365 0.3048
4 -9 17 -0.7792 0.3357
4 -9 18 1.4627 0.1975
4 -8 0 8.2937 0.2795
4 -8 1 -8.5581 -0.0701
4 -8 2 2.5948 -0.2162
4 -8 3 1.5533 0.0436
4 -8 4 -2.7201 0.2516
4 -8 5 -4.8834 0.2835
4 -8 6 1.0441 0.1415
4 -8 7 6.2464 -0.0040
4 -8 8 8.7728 -0.0102
4 -8 9 5.0973 0.0153
4 -8 10 10.3872 0.0618
4 -8 11 -3.3322 0.0377
4 -8 12 -1.2303 0.0260
4 -8 13 -1.7807 0.0994
4 -8 14 2.9069 0.0958
4 -8 15 -0.5203 0.1334
4 -8 16 -2.6617 0.1787
4 -8 17 -0.0349 0.2254
4 -8 18 -1.4786 -0.1000
4 -8 19 0.1303 -0.0895
4 -7 0 -3.9711 -0.1228
4 -7 1 6.6415 0.0553
4 -7 2 -0.2863 0.2987
4 -7 3 -7.9002 0.2543
4 -7 4 -5.5652 0.3905
4 -7 5 -6.0049 -0.0406
4 -7 6 7.8210 -0.1982
4 -7 7 0.3127 -0.1852
4 -7 8 6.1061 -0.0589
4 -7 9 -2.2342 0.1331
4 -7 10 -3.9434 0.0691
4 -7 11 -0.5809 0.0092
4 -7 12 1.4837 -0.1063
4 -7 13 -1.9431 -0.1539
4 -7 14 -0.0754 -0.0907
4 -7 15 -2.1842 0.0584
4 -7 16 -4.2322 0.1772
4 -7 17 -6.1809 0.0655
4 -7 18 -2.3354 0.1210
4 -7 19 0.6500 -0.2307
4 -6 0 15.0816 1.1414
4 -6 1 -6.9959 0.4109
4 -6 2 4.5647 -0.1291
4 -6 3 2.5779 -0.2966
4 -6 4 -2.7117 -0.2863
4 -6 5 -0.9305 -0.1407
4 -6 6 -5.8041 -0.0530
4 -6 7 3.1933 0.0767
4 -6 8 1.2920 0.0402
4 -6 9 4.4359 0.0827
4 -6 10 16.6407 -0.0093
4 -6 11 -1.3293 -0.0768
4 -6 12 1.1630 -0.0260
4 -6 13 -4.2629 0.0442
4 -6 14 1.8727 0.0711
4 -6 15 -8.0208 -0.0027
4 -6 16 -4.1719 0.1280
4 -6 17 1.4785 0.0540
4 -6 18 3.6061 -0.3689
4 -6 19 2.5728 -0.3900
4 -6 20 -2.7992 -0.3359
4 -5 1 19.0387 -0.3480
4 -5 2 9.3582 -0.4747
4 -5 3 -4.1506 -0.3416
4 -5 4 -12.1471 0.0119
4 -5 5 -13.2441 0.0583
4 -5 7 0.6914 -0.0013
4 -5 8 12.1368 -0.0706
4 -5 9 10.2137 -0.0562
4 -5 10 3.6474 -0.0548
4 -5 11 6.8678 0.0893
4 -5 12 3.6242 0.0503
4 -5 13 -2.9118 -0.0375
4 -5 14 -1.4973 -0.0958
4 -5 15 -0.8871 0.0142
4 -5 16 3.0849 0.1059
4 -5 17 0.1554 -0.0113
4 -5 18 0.6096 0.1957
4 -5 19 -1.4107 -0.1661
4 -5 20 0.3737 -0.4622
4 -4 0 36.2576 0.5585
4 -4 1 3.8704 0.0845
4 -4 2 9.9305 -0.0206
4 -4 3 -3.9245 0.1678
4 -4 4 -11.8316 0.3273
4 -4 5 -1.7994 0.2961
4 -4 6 -9.5812 -0.0361
4 -4 7 12.0095 -0.0456
4 -4 8 -0.3579 -0.0941
4 -4 9 3.9611 0.1268
4 -4 10 11.7649 0.0854
4 -4 11 -4.0106 0.0409
4 -4 12 -2.6289 0.0541
4 -4 13 -5.6257 0.0327
4 -4 14 2.0128 0.0217
4 -4 15 -8.8857 -0.0876
4 -4 16 -1.7758 0.0781
4 -4 17 -1.6335 0.0568
4 -4 18 2.7821 -0.0303
4 -4 19 1.7088 -0.1763
4 -4 20 -2.2869 -0.2555
4 -4 21 0.2720 -0.6861
4 -3 0 -23.8088 0.3652
4 -3 1 14.2810 0.5608
4 -3 2 0.8362 0.3207
4 -3 3 -17.6279 0.3845
4 -3 4 -15.4574 0.1870
4 -3 5 -1.9681 -0.0701
4 -3 6 18.1397 -0.0948
4 -3 7 -6.8587 -0.0620
4 -3 8 -3.3234 0.0009
4 -3 9 5.8174 0.0468
4 -3 10 1.5136 -0.0291
4 -3 11 11.9562 0.0646
4 -3 12 8.0553 0.0311
4 -3 13 4.2927 -0.0212
4 -3 14 2.2582 -0.0682
4 -3 15 1.5934 -0.0553
4 -3 16 3.4375 0.0066
4 -3 17 -0.4608 -0.0185
4 -3 18 1.3689 0.0854
4 -3 19 -1.2170 -0.1150
4 -3 20 3.2921 -0.1681
4 -3 21 0.8503 0.0928
4 -2 0 41.3661 0.7542
4 -2 1 -8.0854 0.1201
4 -2 2 -1.9753 -0.1633
4 -2 3 -16.1039 -0.2910
4 -2 4 -4.4125 -0.4166
4 -2 5 -6.2824 -0.2618
4 -2 6 -28.7826 -0.1754
4 -2 7 -2.9964 0.0238
4 -2 8 -5.8215 0.0580
4 -2 9 7.8839 0.0524
4 -2 10 12.1700 -0.0487
4 -2 11 -1.0593 -0.0156
4 -2 12 -7.5894 0.0294
4 -2 13 -6.9609 0.0276
4 -2 14 -1.7007 0.0567
4 -2 15 -8.5725 0.0785
4 -2 16 -2.6929 0.0763
4 -2 17 -7.0022 -0.0825
4 -2 18 -2.2045 0.0038
4 -2 19 -3.3835 0.0094
4 -2 20 -4.8506 0.1950
4 -2 21 -2.1203 -0.0171
4 -1 0 -31.7336 -0.1651
4 -1 1 -1.3369 -0.2269
4 -1 2 -9.5283 -0.5422
4 -1 3 -35.4635 -0.3044
4 -1 4 -29.5561 0.0155
4 -1 5 -13.9551 0.2786
4 -1 6 19.4958 0.2806
4 -1 7 -6.9832 0.1856
4 -1 8 5.7431 -0.0452
4 -1 9 15.2316 -0.0490
4 -1 10 0.2417 -0.0718
4 -1 11 1.4451 -0.0277
4 -1 12 -0.7890 -0.0532
4 -1 13 4.1626 0.0520
4 -1 14 3.2843 0.0619
4 -1 15 3.0271 -0.0952
4 -1 16 0.0361 -0.1871
4 -1 17 -3.8726 -0.1367
4 -1 18 0.1265 0.0105
4 -1 19 -1.3744 0.1580
4 -1 20 4.6637 0.1959
4 -1 21 3.2445 -0.0012
4 0 0 35.5993 0.0133
4 0 1 -30.8664 -0.2228
4 0 2 -29.7541 -0.1055
4 0 3 -42.5155 0.1839
4 0 4 8.0360 0.2487
4 0 5 1.5551 0.2059
4 0 6 -19.0227 -0.0426
4 0 7 1.4612 -0.1723
4 0 8 4.1326 -0.0587
4 0 9 -0.8637 0.0055
4 0 10 -3.5995 -0.0400
4 0 11 -8.4670 0.0174
4 0 12 -6.2149 0.0584
4 0 13 -0.0507 0.0148
4 0 14 0.5435 0.0212
4 0 15 -5.9585 0.0106
4 0 16 -4.2811 -0.0480
4 0 17 -5.9219 -0.0560
4 0 18 -0.8535 0.1236
4 0 19 -2.1039 0.0382
4 0 20 -1.0188 0.0073
4 0 21 0.2888 -0.0014
4 1 0 -19.7049 0.5967
4 1 1 -6.0914 0.4777
4 1 2 6.8428 0.1491
4 1 3 0.9558 0.1836
4 1 4 5.1283 0.1145
4 1 5 -9.3618 -0.0821
4 1 6 14.8177 -0.2341
4 1 7 -24.6739 -0.1136
4 1 8 -4.7381 -0.0905
4 1 9 4.5338 -0.0558
4 1 10 4.1597 -0.0113
4 1 11 5.3450 -0.0341
4 1 12 3.3689 -0.1033
4 1 13 0.4176 0.0010
4 1 14 -4.6107 -0.1303
4 1 15 -1.8932 -0.1657
4 1 16 -0.0344 -0.0139
4 1 17 -0.9099 0.1038
4 1 18 1.6586 0.0276
4 1 19 -2.6652 0.0091
4 1 20 0.9185 0.1018
4 1 21 0.4769 -0.0144
4 2 0 38.5043 0.3213
4 2 1 -8.9439 -0.0336
4 2 2 -4.8683 0.0067
4 2 3 -34.4539 -0.1441
4 2 4 3.3258 -0.2476
4 2 5 -25.7225 -0.3035
4 2 6 -40.2167 -0.1873
4 2 7 -11.5853 0.0350
4 2 8 15.2982 0.1152
4 2 9 4.9060 0.1447
4 2 10 2.5399 -0.0062
4 2 11 -9.6231 0.0090
4 2 12 -6.6931 -0.0351
4 2 13 -5.0238 -0.1303
4 2 14 -0.6996 0.0157
4 2 15 -3.4935 0.0846
4 2 16 -1.8162 0.0293
4 2 17 -0.9287 -0.1130
4 2 18 1.3167 -0.0224
4 2 19 -1.5344 -0.0165
4 2 20 1.7993 0.0271
4 2 21 1.2682 0.0610
4 3 0 15.2266 0.3825
4 3 1 6.0363 0.1447
4 3 2 2.2383 -0.3591
4 3 3 0.8848 -0.1879
4 3 4 -4.0632 -0.0712
4 3 5 -22.0672 0.1767
4 3 6 20.0522 0.3704
4 3 7 -4.9206 0.2534
4 3 8 12.0530 0.0197
4 3 9 -2.2960 -0.1309
4 3 10 -3.6767 -0.0072
4 3 11 -5.6238 0.0043
4 3 12 -0.1035 0.0333
4 3 13 -2.3108 0.1464
4 3 14 -3.3560 -0.0119
4 3 15 -0.4651 -0.0632
4 3 16 2.8586 -0.0659
4 3 17 -0.5275 -0.0269
4 3 18 -0.6141 0.0897
4 3 19 -6.4380 0.0900
4 3 20 -4.6437 0.0839
4 3 21 -5.4468 -0.0865
4 4 0 10.2624 -0.2484
4 4 1 -23.7122 -0.3477
4 4 2 -12.3641 0.0703
4 4 3 -28.6146 0.0764
4 4 4 5.1891 0.2809
4 4 5 -9.8071 0.2060
4 4 6 -17.6766 0.0014
4 4 7 -2.6088 -0.1167
4 4 8 8.3180 -0.2255
4 4 9 -9.1196 -0.0571
4 4 10 0.1067 -0.0291
4 4 11 -2.7185 0.0442
4 4 12 6.8103 -0.0366
4 4 13 -1.3794 -0.0903
4 4 14 -0.7599 -0.0372
4 4 15 -7.0615 -0.0737
4 4 16 -2.8173 0.0540
4 4 17 0.7601 0.1509
4 4 18 2.0117 0.1938
4 4 19 -1.6089 -0.0399
4 4 20 2.7574 -0.2785
4 4 21 1.0291 -0.6029
4 5 0 0.7741 0.7314
4 5 1 5.2477 0.5405
4 5 2 4.3268 -0.0367
4 5 3 17.3675 0.1937
4 5 4 2.3027 0.0503
4 5 5 -15.5957 0.0868
4 5 6 17.6126 -0.0021
4 5 7 0.8662 -0.1714
4 5 8 10.6409 -0.1606
4 5 9 -2.6025 0.0199
4 5 10 5.5548 0.1141
4 5 11 1.9784 0.0200
4 5 12 0.3106 0.1269
4 5 13 -9.4532 0.0422
4 5 14 -7.2506 -0.0080
4 5 15 -0.7316 0.1013
4 5 16 5.6687 0.1501
4 5 17 1.2704 0.1176
4 5 18 1.3510 0.2223
4 5 19 -3.8402 -0.1058
4 5 20 -3.3028 -0.4207
4 5 21 -5.7468 -0.2565
4 6 0 9.0140 -0.1391
4 6 1 -6.7960 -0.1061
4 6 2 0.4857 0.0553
4 6 3 -17.5567 -0.0704
4 6 4 -7.1663 -0.1741
4 6 5 -4.5918 -0.2884
4 6 6 -2.2132 -0.2923
4 6 7 9.3509 -0.0516
4 6 8 9.3349 0.1936
4 6 9 -2.9714 0.1511
4 6 10 4.2513 0.0529
4 6 11 -0.9764 -0.0033
4 6 12 2.8863 -0.0909
4 6 13 -3.9496 0.0465
4 6 14 3.8446 0.2154
4 6 15 0.4618 0.1386
4 6 16 3.5377 0.2342
4 6 17 2.2321 0.3312
4 6 18 -0.5794 0.0496
4 6 19 -2.6519 -0.2607
4 6 20 3.3258 -0.3126
4 7 0 -3.4453 0.7131
4 7 1 -1.2463 0.2289
4 7 2 -9.7274 -0.3666
4 7 3 5.8303 -0.1710
4 7 4 -0.4614 -0.2667
4 7 5 0.2103 0.1375
4 7 6 17.7996 0.2234
4 7 7 3.3597 0.2784
4 7 8 0.0121 -0.0408
4 7 9 -5.2547 -0.0636
4 7 10 6.5809 -0.1591
4 7 11 3.5908 -0.1463
4 7 12 3.0976 0.1880
4 7 13 -0.0925 0.0260
4 7 14 3.7643 -0.0886
4 7 15 2.0347 -0.1516
4 7 16 -0.5192 -0.1223
4 7 17 -4.7324 -0.0918
4 7 18 2.3559 0.1441
4 7 19 3.1018 -0.1421
4 7 20 2.6872 -0.5488
4 8 0 -0.6682 -0.8268
4 8 1 -4.5337 -0.3036
4 8 2 8.7588 -0.0916
4 8 3 -1.2921 0.1807
4 8 4 -2.5629 0.1527
4 8 5 0.2957 0.1793
4 8 6 -3.1655 0.0302
4 8 7 -1.2731 -0.1013
4 8 8 0.7334 -0.0360
4 8 9 1.1819 -0.1249
4 8 10 4.6709 -0.0016
4 8 11 -0.0237 0.0271
4 8 12 0.9779 -0.0801
4 8 13 -3.1475 -0.0843
4 8 14 1.4746 0.0358
4 8 15 -3.4126 -0.0828
4 8 16 2.0107 -0.0130
4 8 17 5.3817 -0.0116
4 8 18 2.0734 -0.2825
4 8 19 -2.5099 -0.1906
4 9 0 -3.4373 0.6670
4 9 1 3.5922 0.4129
4 9 2 -4.0462 0.1164
4 9 3 -1.5325 0.2319
4 9 4 -7.1036 -0.0743
4 9 5 -5.7604 0.0232
4 9 6 -0.7832 -0.2691
4 9 7 -1.3377 -0.1255
4 9 8 -1.1168 -0.2452
4 9 9 0.2595 0.0390
4 9 10 6.0857 0.0059
4 9 11 -1.4960 -0.0713
4 9 12 -0.9469 0.0065
4 9 13 2.2809 -0.0068
4 9 14 7.3754 0.0516
4 9 15 4.2294 -0.0422
4 9 16 2.3237 -0.0343
4 9 17 -2.6473 0.2568
4 9 18 -1.1777 0.4118
4 10 0 0.9497 -0.2443
4 10 1 -4.0005 0.1326
4 10 2 3.9789 0.0324
4 10 3 -4.0261 -0.0376
4 10 4 -4.0107 -0.2895
4 10 5 1.4205 -0.3235
4 10 6 3.7088 -0.2548
4 10 7 0.9587 -0.0372
4 10 8 2.8096 0.1938
4 10 9 0.1726 0.1927
4 10 10 -3.1604 -0.0164
4 10 11 -5.2424 -0.2058
4 10 12 -0.0808 -0.1355
4 10 13 -3.4530 -0.0194
4 10 14 -3.5042 -0.1807
4 10 15 -8.0043 -0.2192
4 10 16 -2.4539 0.0959
4 10 17 -0.0862 -0.4182
4 10 18 -1.0367 -0.9614
4 11 0 -5.3426 0.3605
4 11 1 0.3699 -0.1278
4 11 2 -1.6306 -0.4628
4 11 3 -1.6307 -0.3713
4 11 4 0.7807 -0.3299
4 11 5 -1.6843 0.0378
4 11 6 -4.7408 0.0828
4 11 7 -1.7697 0.2294
4 11 8 -1.6926 0.0877
4 11 9 -1.6604 0.0892
4 11 10 2.1251 -0.1852
4 11 11 -4.6335 -0.0036
4 11 12 -5.4216 -0.0255
4 11 13 -3.8936 0.0062
4 11 14 0.3597 0.3786
4 11 15 -1.9726 0.5676
4 11 16 0.8982 0.1383
4 11 17 -0.1523 0.5100
4 12 0 -0.6749 -0.4913
4 12 1 -3.9660 -0.2548
4 12 2 3.2901 0.0002
4 12 3 0.1877 0.1122
4 12 4 -1.8352 0.2019
4 12 5 -1.2014 0.1073
4 12 6 2.9733 0.0267
4 12 7 -0.5860 -0.0350
4 12 8 2.1061 -0.1578
4 12 9 0.9215 -0.1970
4 12 10 -1.8670 -0.0855
4 12 11 -5.8427 -0.0099
4 12 12 -1.8624 0.1183
4 12 13 -6.5065 0.4289
4 12 14 -7.0281 -0.2686
4 12 15 -6.5283 -0.3064
4 12 16 0.1476 0.5035
4 13 0 1.4978 0.4597
4 13 1 4.7243 0.1863
4 13 2 0.2799 0.1680
4 13 3 -5.3015 0.0463
4 13 4 -2.2133 0.0794
4 13 5 -3.3126 0.0180
4 13 6 -3.3421 0.0143
4 13 7 0.9273 -0.1660
4 13 8 1.7215 -0.1003
4 13 9 -1.1117 0.2452
4 13 10 -0.2592 -0.0644
4 13 11 -4.3354 0.3155
4 13 12 -4.7119 0.1895
4 13 13 -3.8058 -0.1731
4 13 14 1.2130 0.3132
4 14 0 -1.9374 0.0107
4 14 1 -9.1733 0.0299
4 14 2 -7.0852 0.0950
4 14 3 -5.1923 0.0080
4 14 4 -5.0187 -0.0242
4 14 5 -2.5685 -0.1497
4 14 6 1.8624 -0.1593
4 14 7 0.2244 -0.0353
4 14 8 1.4770 0.1176
4 14 9 3.7676 -0.2352
4 14 10 3.0369 0.0687
4 14 11 -2.1967 0.1102
4 14 12 -0.7532 -0.0649
4 14 13 -2.0730 0.6245
4 15 0 -0.6087 0.3040
4 15 1 1.9313 -0.0213
4 15 2 -0.2367 0.2154
4 15 3 -3.0125 -0.1170
4 15 4 0.1702 0.1358
4 15 5 1.3773 0.0765
4 15 6 1.5559 0.4749
4 15 7 2.3136 0.2024
4 15 8 4.2140 -0.1136
4 15 9 1.6516 0.0183
4 15 10 -0.6568 -0.5168
4 15 11 -2.4383 -0.1116
4 16 0 -0.6875 -0.1616
4 16 1 -3.7530 -0.0557
4 16 2 -3.3717 -0.2190
4 16 3 -1.9994 -0.0714
4 16 4 -1.9749 0.1007
4 16 5 -1.4027 0.3577
4 16 6 -0.9324 0.1666
4 16 7 -0.5949 -0.1347
4 16 8 -0.4396 -0.0311
4 17 0 -0.0632 -0.3011
4 17 1 1.7367 -0.4278
4 17 2 0.9740 0.2177
4 17 3 0.6005 0.2742
4 17 4 1.2797 0.7514
5 -16 0 1.5326 0.0149
5 -16 1 0.7610 -0.0792
5 -16 2 3.1335 0.3108
5 -16 3 0.5688 0.3930
5 -16 4 3.7975 0.4844
5 -16 5 3.4317 0.0479
5 -15 0 1.0275 0.1967
5 -15 1 1.7527 0.2418
5 -15 2 1.9524 0.2191
5 -15 3 4.5201 0.2524
5 -15 4 4.2471 0.1403
5 -15 5 -3.1584 0.0137
5 -15 6 -1.8430 -0.1742
5 -15 7 2.3655 -0.4250
5 -15 8 1.7145 -0.3311
5 -15 9 -0.2697 -0.4659
5 -14 0 1.6262 -0.3316
5 -14 1 3.5878 -0.0688
5 -14 2 2.0619 0.1710
5 -14 3 -2.9366 0.0647
5 -14 4 -2.1929 0.1600
5 -14 5 0.3263 -0.1971
5 -14 6 1.7365 -0.0926
5 -14 7 -2.3974 -0.1383
5 -14 8 0.7709 -0.1981
5 -14 9 0.6566 -0.2024
5 -14 10 -1.3720 -0.2820
5 -14 11 1.0733 0.0451
5 -13 0 5.1809 -0.0042
5 -13 1 2.7539 -0.0586
5 -13 2 1.0638 -0.1383
5 -13 3 0.8869 0.0592
5 -13 4 1.8378 0.0888
5 -13 5 -0.2337 0.1491
5 -13 6 -3.1941 -0.0310
5 -13 7 3.7514 -0.2223
5 -13 8 -0.9804 -0.1866
5 -13 9 -6.2799 -0.2132
5 -13 10 -3.8456 -0.1118
5 -13 11 -3.1867 -0.0508
5 -13 12 -1.7116 -0.2267
5 -13 13 1.1388 -0.1488
5 -12 0 3.1928 -0.3415
5 -12 1 5.3531 0.0654
5 -12 2 -2.3784 0.2162
5 -12 3 -1.8316 0.1246
5 -12 4 -0.9625 0.2478
5 -12 5 -2.9152 0.0169
5 -12 6 -0.4851 -0.0516
5 -12 7 -6.4872 -0.1884
5 -12 8 -5.1218 -0.1166
5 -12 9 2.0585 -0.1602
5 -12 10 0.9509 -0.1541
5 -12 11 3.8023 0.0150
5 -12 12 1.3309 -0.0194
5 -12 13 -1.2095 -0.1370
5 -12 14 0.2487 -0.6459
5 -12 15 2.2651 -0.3970
5 -11 0 9.5750 0.5553
5 -11 1 4.2796 0.1635
5 -11 2 5.5784 -0.1648
5 -11 3 2.8722 -0.0906
5 -11 4 0.3678 -0.0457
5 -11 5 0.2750 -0.0533
5 -11 6 -8.0199 -0.1314
5 -11 7 -1.9034 0.0023
5 -11 8 -2.6993 0.0550
5 -11 9 -5.7199 0.0433
5 -11 10 -3.7642 -0.0063
5 -11 11 -2.4338 0.0690
5 -11 12 -2.4011 0.0730
5 -11 13 1.3051 0.0624
5 -11 14 -0.3578 -0.0429
5 -11 15 -0.4562 -0.4329
5 -11 16 -4.0687 -0.6199
5 -10 0 8.3531 -0.4193
5 -10 1 8.2477 -0.2231
5 -10 2 -4.2926 -0.1499
5 -10 3 0.4812 -0.1198
5 -10 4 1.7419 0.0502
5 -10 5 -6.0896 0.0271
5 -10 6 -0.6310 0.0605
5 -10 7 -1.1687 0.0213
5 -10 8 -0.4632 0.0312
5 -10 9 3.5101 -0.1287
5 -10 10 0.9411 -0.1169
5 -10 11 5.0074 0.0448
5 -10 12 2.7355 0.0079
5 -10 13 3.2008 -0.0623
5 -10 14 1.9415 -0.4721
5 -10 15 2.5077 -0.5022
5 -10 16 2.1038 -0.3134
5 -10 17 3.9681 -0.2540
5 -9 0 5.5524 0.3245
5 -9 1 -0.9333 -0.0889
5 -9 2 5.7113 -0.1260
5 -9 3 4.9320 0.0037
5 -9 4 -2.1583 0.1610
5 -9 5 0.4184 0.2081
5 -9 6 -4.8427 0.0832
5 -9 7 -3.5626 0.0934
5 -9 8 -3.8577 -0.0671
5 -9 9 -5.9847 -0.1001
5 -9 10 -2.0862 -0.0748
5 -9 11 -2.8426 0.0225
5 -9 12 -3.4289 0.0677
5 -9 13 -2.5327 -0.0404
5 -9 14 -3.0107 -0.1628
5 -9 15 1.4008 -0.3038
5 -9 16 -1.3821 -0.2893
5 -9 17 -0.1026 -0.1541
5 -9 18 -2.7886 0.0919
5 -8 0 -0.7400 -0.1631
5 -8 1 6.6085 0.1627
5 -8 2 -5.6025 0.1849
5 -8 3 2.1335 0.2022
5 -8 4 0.8875 0.2924
5 -8 5 -7.7874 0.0290
5 -8 6 -1.5126 -0.1143
5 -8 7 0.1008 -0.1521
5 -8 8 3.8899 -0.0378
5 -8 9 3.9244 -0.0056
5 -8 10 1.7055 -0.0081
5 -8 11 3.3662 -0.0174
5 -8 12 -1.9230 -0.1223
5 -8 13 1.5574 -0.0357
5 -8 14 3.6795 -0.0613
5 -8 15 5.1809 -0.0837
5 -8 16 -0.7020 -0.0220
5 -8 17 0.2849 -0.1431
5 -8 18 0.3152 -0.0091
5 -8 19 1.1972 -0.2077
5 -7 0 -0.4657 0.8747
5 -7 1 -0.1825 0.1019
5 -7 2 6.9303 -0.0933
5 -7 3 4.8610 -0.2839
5 -7 4 -12.4797 -0.2969
5 -7 5 -4.0185 -0.1645
5 -7 6 -6.2268 -0.1213
5 -7 7 0.3708 0.0953
5 -7 8 -1.0460 0.0124
5 -7 9 -3.9451 -0.0616
5 -7 10 -1.4422 -0.1898
5 -7 11 -6.2938 -0.1985
5 -7 12 -0.1110 -0.0042
5 -7 13 0.8054 0.0357
5 -7 14 -0.3366 -0.0376
5 -7 15 -2.2831 -0.2028
5 -7 16 -3.5042 -0.0712
5 -7 17 0.8488 -0.0082
5 -7 18 -0.9349 0.2050
5 -7 19 2.1027 0.5555
5 -6 0 -5.3799 -0.2641
5 -6 1 15.8022 -0.0917
5 -6 2 -5.6726 -0.2829
5 -6 3 3.9502 -0.1808
5 -6 5 -4.3025 0.0831
5 -6 6 -0.2222 0.1191
5 -6 7 -2.8768 0.0558
5 -6 8 -2.8853 0.0630
5 -6 9 -1.8967 -0.0793
5 -6 10 3.3491 -0.0748
5 -6 11 10.6489 -0.0296
5 -6 12 0.8783 0.0355
5 -6 13 -1.4756 0.0778
5 -6 14 -2.3811 -0.0143
5 -6 15 1.0616 -0.0231
5 -6 16 -2.4991 0.0031
5 -6 17 1.4558 0.0176
5 -6 18 3.1382 0.2955
5 -6 19 2.4304 -0.0107
5 -6 20 -0.2263 0.0745
5 -5 0 -4.2392 0.2599
5 -5 1 -3.2704 -0.2112
5 -5 2 6.5890 -0.1042
5 -5 3 6.3321 -0.0327
5 -5 4 -19.3361 0.1580
5 -5 5 -2.3217 0.2042
5 -5 7 2.0540 0.0272
5 -5 8 -1.7628 -0.1228
5 -5 9 7.0311 -0.0116
5 -5 10 7.2665 -0.0237
5 -5 11 -2.7806 0.0098
5 -5 12 2.3898 0.1645
5 -5 13 2.8026 0.0779
5 -5 14 3.2063 0.0332
5 -5 15 -1.9389 -0.0793
5 -5 16 1.3110 0.1145
5 -5 17 4.9236 0.1503
5 -5 18 2.8518 0.3908
5 -5 19 1.9520 0.7663
5 -5 20 -3.0213 0.5973
5 -4 0 -3.6350 0.1140
5 -4 1 35.1104 0.4299
5 -4 2 -1.3110 0.2556
5 -4 3 1.8556 0.3877
5 -4 4 -11.0420 0.2339
5 -4 5 -2.3660 -0.1147
5 -4 6 1.9567 -0.2335
5 -4 7 1.9734 -0.1643
5 -4 8 -4.9253 0.1115
5 -4 9 -5.8027 0.1187
5 -4 10 -5.0140 0.1394
5 -4 11 8.3819 0.0781
5 -4 12 -1.1539 0.1006
5 -4 13 -1.3740 0.0517
5 -4 14 -3.3979 -0.0037
5 -4 15 0.8375 0.0151
5 -4 16 -3.0635 -0.0080
5 -4 17 -1.2658 0.0811
5 -4 18 -1.6131 0.2273
5 -4 19 -2.5568 0.0107
5 -4 20 -0.3314 -0.2306
5 -4 21 -1.2312 -0.1283
5 -3 0 -2.5165 0.6932
5 -3 1 -22.1438 0.1093
5 -3 2 -10.8574 -0.1550
5 -3 3 -8.3449 -0.4011
5 -3 4 -23.3690 -0.3563
5 -3 5 6.9779 -0.2068
5 -3 6 -12.1403 -0.0672
5 -3 7 3.2242 0.2712
5 -3 8 -15.9559 0.1568
5 -3 9 5.4502 0.1000
5 -3 10 7.2807 -0.0654
5 -3 11 2.3409 -0.0321
5 -3 12 3.4471 0.0994
5 -3 13 5.8712 0.0690
5 -3 14 5.3034 0.0636
5 -3 15 0.8778 0.0469
5 -3 16 4.6385 0.0138
5 -3 17 4.9014 -0.0704
5 -3 18 3.6959 -0.0025
5 -3 19 1.7004 0.0504
5 -3 20 -2.7939 0.0304
5 -3 21 -0.6164 0.0075
5 -2 0 -9.6128 -0.0895
5 -2 1 34.2830 -0.3732
5 -2 2 -4.5736 -0.6116
5 -2 3 -8.8347 -0.1581
5 -2 4 -14.5541 0.0662
5 -2 5 -3.0338 0.2280
5 -2 6 -7.5274 0.2179
5 -2 7 -8.2346 0.1136
5 -2 8 -3.5737 -0.0258
5 -2 9 7.6566 -0.0112
5 -2 10 0.5223 0.0488
5 -2 11 9.0041 0.1245
5 -2 12 -5.6522 0.1125
5 -2 13 -3.1948 0.0286
5 -2 14 -4.7948 0.0176
5 -2 15 2.0544 0.0153
5 -2 16 -1.6976 -0.0233
5 -2 17 -0.5991 0.0429
5 -2 18 -3.3746 -0.0762
5 -2 19 -5.3879 -0.0132
5 -2 20 -3.3901 -0.1845
5 -2 21 -4.6073 -0.0072
5 -1 0 7.1521 -0.3712
5 -1 1 -34.3939 -0.2185
5 -1 2 -18.0071 0.0177
5 -1 3 -17.1230 0.1650
5 -1 4 -16.4101 0.2725
5 -1 5 4.4749 0.2426
5 -1 6 -6.3816 -0.0139
5 -1 7 17.0897 -0.0819
5 -1 8 -2.9799 -0.0987
5 -1 9 12.2769 -0.0176
5 -1 10 1.3258 -0.0464
5 -1 11 -6.2211 -0.0173
5 -1 12 -6.2317 -0.0874
5 -1 13 4.8168 -0.0369
5 -1 14 5.7236 0.0081
5 -1 15 4.7967 0.0827
5 -1 16 4.6079 -0.0650
5 -1 17 3.0080 0.0047
5 -1 18 1.9234 0.0518
5 -1 19 1.8319 -0.0655
5 -1 20 -0.6547 -0.2194
5 -1 21 2.2367 -0.2330
5 0 0 -5.7418 0.8371
5 0 1 32.4624 0.6517
5 0 2 2.1997 0.3207
5 0 3 -11.7121 0.3903
5 0 4 -4.0505 0.2077
5 0 5 8.9648 -0.0491
5 0 6 4.2858 -0.2422
5 0 7 -12.5800 -0.1504
5 0 8 -5.4561 -0.1013
5 0 9 2.3554 0.0735
5 0 10 -6.5511 0.0083
5 0 11 5.3711 -0.0167
5 0 12 -0.9559 -0.0441
5 0 13 2.9580 -0.0033
5 0 14 -2.5191 -0.0800
5 0 15 1.2480 -0.0065
5 0 16 -3.3677 0.0971
5 0 17 0.2068 0.1579
5 0 18 -0.5545 -0.1358
5 0 19 -0.3783 -0.1458
5 0 20 -0.7813 -0.2727
5 0 21 -1.8966 -0.0589
5 1 0 30.5305 0.2041
5 1 1 -17.9953 0.0664
5 1 2 2.4144 -0.1073
5 1 3 4.9129 -0.2587
5 1 4 17.2871 -0.2840
5 1 5 1.2739 -0.2721
5 1 6 -19.4903 -0.2069
5 1 7 -2.2769 0.0058
5 1 8 -8.0681 0.1514
5 1 9 6.2155 0.0752
5 1 10 3.2675 -0.0943
5 1 11 -2.4834 -0.0337
5 1 12 -3.2581 -0.0932
5 1 13 1.2328 -0.0352
5 1 14 -2.7801 0.0691
5 1 15 -2.5906 0.0890
5 1 16 -0.9054 -0.0304
5 1 17 2.8051 -0.0201
5 1 18 2.0911 -0.0885
5 1 19 1.7935 -0.0237
5 1 20 -1.3524 0.1748
5 1 21 1.6135 0.2860
5 2 0 5.0670 0.1881
5 2 1 40.1665 -0.2459
5 2 2 17.4607 -0.4382
5 2 3 -8.0437 -0.0987
5 2 4 -14.3442 -0.0248
5 2 5 -15.5870 0.0579
5 2 6 -7.1277 0.1882
5 2 7 -17.7789 0.2105
5 2 8 6.9344 0.0303
5 2 9 8.5409 -0.1334
5 2 10 -2.9173 -0.0895
5 2 11 0.3589 -0.0541
5 2 12 -4.1080 0.0536
5 2 13 -2.8783 0.1123
5 2 14 -4.0790 -0.0656
5 2 15 1.6514 -0.0642
5 2 16 -1.9876 -0.1241
5 2 17 -0.4690 -0.2869
5 2 18 -1.2192 -0.1950
5 2 19 0.1880 0.1217
5 2 20 -0.1081 0.2193
5 2 21 1.2393 0.1442
5 3 0 35.9659 -0.6110
5 3 1 -10.8793 -0.1245
5 3 2 -8.5753 0.1292
5 3 3 -6.7941 0.0801
5 3 4 14.3352 0.2379
5 3 5 -3.7150 0.1683
5 3 6 -11.7353 0.1136
5 3 7 8.1595 0.0400
5 3 8 3.0853 -0.0759
5 3 9 -3.2730 -0.0730
5 3 10 -7.5145 -0.0483
5 3 11 -10.7531 0.0410
5 3 12 -1.6409 -0.0189
5 3 13 1.8083 -0.1060
5 3 14 -2.0261 -0.0337
5 3 15 -6.5666 -0.2055
5 3 16 -4.1622 -0.1619
5 3 17 1.4819 -0.0995
5 3 18 0.6214 0.0846
5 3 19 -0.7546 0.1206
5 3 20 -2.9356 0.1572
5 3 21 -0.6424 -0.0921
5 4 0 -12.1407 0.9003
5 4 1 13.3959 0.3778
5 4 2 3.1511 -0.0896
5 4 3 4.5205 0.0910
5 4 4 0.0964 -0.0788
5 4 5 -0.7518 0.0000
5 4 6 7.3851 -0.0395
5 4 7 -10.6790 -0.1827
5 4 8 1.6683 -0.1579
5 4 9 -5.2152 -0.0760
5 4 10 -4.0161 0.1120
5 4 11 8.3783 0.0143
5 4 12 9.5509 0.1001
5 4 13 1.6969 0.0156
5 4 14 -3.8071 0.0265
5 4 15 -1.2141 -0.0183
5 4 16 -3.0301 0.0212
5 4 17 -2.8462 -0.0655
5 4 18 -1.5742 0.2829
5 4 19 -0.6730 0.1178
5 4 20 0.5281 -0.1405
5 4 21 2.4458 -0.2745
5 5 0 15.5149 -0.2412
5 5 1 -1.0694 0.0326
5 5 2 2.7598 -0.0380
5 5 3 9.7653 -0.1386
5 5 4 14.1795 -0.0365
5 5 5 -6.3790 -0.2486
5 5 6 -14.2673 -0.2577
5 5 7 6.3568 -0.0528
5 5 8 1.8817 0.1405
5 5 9 -1.2786 0.1951
5 5 10 2.9048 0.0902
5 5 11 1.8542 -0.0917
5 5 12 0.7751 -0.1107
5 5 13 -5.7624 -0.0216
5 5 14 -6.5256 0.0577
5 5 15 -6.7708 -0.0347
5 5 16 0.5101 0.1970
5 5 17 3.4928 0.0431
5 5 18 0.2112 -0.0196
5 5 19 -1.9648 -0.2931
5 5 20 -1.2841 -0.1770
5 6 0 2.1587 0.6882
5 6 1 15.6678 -0.0575
5 6 2 -0.0425 -0.3384
5 6 3 4.8110 -0.0757
5 6 4 -9.5665 -0.2534
5 6 5 -0.1374 0.0649
5 6 6 11.2183 0.1479
5 6 7 1.7273 0.2722
5 6 8 2.4987 0.1269
5 6 9 -2.0869 0.0822
5 6 10 -0.3971 -0.1246
5 6 11 4.3965 -0.0443
5 6 12 1.2124 0.2349
5 6 13 -1.3596 0.1096
5 6 14 2.6673 0.2260
5 6 15 7.0894 -0.0042
5 6 16 1.9186 -0.1103
5 6 17 -2.3973 -0.1691
5 6 18 0.1226 0.2952
5 6 19 -0.7573 -0.0104
5 6 20 1.4071 -0.1016
5 7 0 -0.0727 -0.6952
5 7 1 -9.5764 0.0411
5 7 2 -8.3447 -0.0220
5 7 3 0.3542 0.1871
5 7 4 3.0358 0.2175
5 7 5 0.0255 0.1324
5 7 6 -4.6895 0.0876
5 7 7 6.2732 0.0246
5 7 8 -3.8220 -0.0126
5 7 9 -4.2904 -0.1073
5 7 10 -1.2094 0.0172
5 7 11 3.1924 0.1057
5 7 12 1.2174 0.0917
5 7 13 1.9240 0.2190
5 7 14 3.7122 0.0104
5 7 15 0.0061 -0.0588
5 7 16 1.4754 0.1386
5 7 17 1.4146 0.1229
5 7 18 0.0633 0.1470
5 7 19 0.6570 0.1489
5 8 0 0.1811 0.7388
5 8 1 9.9515 0.0726
5 8 2 3.6545 0.0655
5 8 3 9.5610 0.2420
5 8 4 -6.3922 0.0382
5 8 5 -0.9374 0.2091
5 8 6 -0.6253 -0.0970
5 8 7 -3.7481 -0.0239
5 8 8 -5.5699 -0.2671
5 8 9 0.9563 0.0360
5 8 10 2.5897 -0.0974
5 8 11 1.2122 0.1096
5 8 12 -3.8431 0.0775
5 8 13 -1.9319 -0.0450
5 8 14 -0.4532 -0.0329
5 8 15 0.4359 -0.0821
5 8 16 -1.8180 -0.1371
5 8 17 2.0853 0.0267
5 8 18 7.3767 0.1025
5 8 19 0.4827 -0.3983
5 9 0 -3.8712 -0.4288
5 9 1 -6.5510 0.2500
5 9 2 -4.5872 -0.0078
5 9 3 -8.1064 0.1477
5 9 4 -9.1546 -0.0345
5 9 5 -4.8190 -0.1487
5 9 6 -2.6438 -0.1083
5 9 7 3.0056 -0.0631
5 9 8 0.5506 0.1505
5 9 9 -0.0228 0.2091
5 9 10 -4.0590 0.1242
5 9 11 -1.3357 0.0598
5 9 12 -5.3231 -0.0758
5 9 13 -1.8711 0.1311
5 9 14 0.0305 -0.0115
5 9 15 0.7226 0.2418
5 9 16 5.0252 0.2433
5 9 17 4.9483 0.1654
5 9 18 -0.7594 0.0376
5 10 0 1.1724 0.4207
5 10 1 4.9011 -0.2187
5 10 2 0.7502 -0.3083
5 10 3 2.9163 -0.2346
5 10 4 0.7653 -0.2307
5 10 5 3.7871 0.1466
5 10 6 1.7024 0.0601
5 10 7 1.4926 0.2477
5 10 8 -4.6333 0.0402
5 10 9 -2.2294 0.0193
5 10 10 -3.2345 -0.1609
5 10 11 -5.2858 0.0492
5 10 12 -5.3087 -0.0414
5 10 13 0.4449 0.2595
5 10 14 -1.5863 0.1169
5 10 15 -3.7194 -0.0048
5 10 16 -6.0602 -0.2241
5 10 17 -1.8361 0.1994
5 11 0 -4.1294 -0.5292
5 11 1 -3.4445 -0.1745
5 11 2 4.0715 -0.1533
5 11 3 1.9895 0.1094
5 11 4 2.0156 0.2368
5 11 5 1.8791 0.1135
5 11 6 1.5000 0.1863
5 11 7 -3.9904 0.0489
5 11 8 -1.9236 0.0450
5 11 9 -2.8521 0.0980
5 11 10 -3.7739 -0.0148
5 11 11 -0.9686 -0.0474
5 11 12 -4.8824 -0.0055
5 11 13 -6.3664 -0.2119
5 11 14 -7.6298 -0.7160
5 11 15 -5.9825 -0.0902
5 11 16 -1.4087 0.1491
5 12 0 1.1976 0.2602
5 12 1 5.4319 0.0909
5 12 2 1.0973 0.0881
5 12 3 -1.5531 0.0149
5 12 4 1.2749 -0.0727
5 12 5 -0.9877 0.0349
5 12 6 -0.7934 -0.0501
5 12 7 1.6898 -0.0651
5 12 8 -2.0629 0.0627
5 12 9 -1.7579 0.0162
5 12 10 -0.1360 0.0814
5 12 11 -3.1621 0.3150
5 12 12 -3.5507 -0.0225
5 12 13 0.7454 0.2052
5 12 14 -1.4798 0.4020
5 12 15 -2.8938 0.3122
5 13 0 3.5622 0.2369
5 13 1 2.2517 0.0971
5 13 2 2.9436 0.0577
5 13 3 2.4873 -0.0143
5 13 4 1.4685 0.0015
5 13 5 2.7532 -0.2807
5 13 6 4.1977 -0.1705
5 13 7 -2.6000 -0.1174
5 13 8 0.6540 -0.0020
5 13 9 0.9536 0.0348
5 13 10 0.9758 0.0699
5 13 11 0.0111 -0.3379
5 13 12 -1.6423 -0.1722
5 13 13 -3.4471 -0.3874
5 13 14 -3.9032 -0.9982
5 14 0 -2.2029 0.0331
5 14 1 -1.5389 -0.2415
5 14 2 -5.8347 -0.0613
5 14 3 -5.5495 -0.2106
5 14 4 0.0800 -0.1089
5 14 5 -0.4707 -0.1002
5 14 6 -0.5730 0.1035
5 14 7 0.3787 0.0238
5 14 8 -0.0554 0.2859
5 14 9 1.2442 0.1909
5 14 10 4.5615 -0.1541
5 14 11 1.4950 0.1108
5 14 12 -0.7647 -0.0352
5 15 0 0.9582 -0.3167
5 15 1 2.8760 -0.2725
5 15 2 2.9044 -0.0676
5 15 3 5.7907 0.0830
5 15 4 2.8784 0.0812
5 15 5 2.9464 0.0395
5 15 6 1.3149 -0.0053
5 15 7 -2.8283 0.0433
5 15 8 -0.5652 -0.1104
5 15 9 3.1090 -0.5995
5 15 10 2.1597 -0.2784
5 16 0 -0.5567 -0.1803
5 16 1 1.6486 -0.3810
5 16 2 -0.0062 0.0233
5 16 3 -0.1121 -0.1543
5 16 4 0.7593 0.2614
5 16 5 -0.4638 0.2265
5 16 6 -3.8487 0.4148
5 16 7 -4.2120 0.0047
6 -15 0 0.9846 -0.1198
6 -15 1 -0.5448 -0.1494
6 -15 2 0.4096 0.1382
6 -15 3 -5.4295 0.2483
6 -15 4 2.2482 -0.0480
6 -15 5 -0.2904 -0.2173
6 -15 6 -1.9461 -0.4407
6 -15 7 1.9892 -0.2059
6 -15 8 7.6998 -0.4525
6 -14 0 -1.0237 -0.3643
6 -14 1 -3.4560 -0.2463
6 -14 2 -3.5259 -0.0894
6 -14 3 -4.1797 0.0989
6 -14 4 -4.0799 -0.1066
6 -14 5 -3.2592 0.2520
6 -14 6 5.7171 -0.2115
6 -14 7 4.4392 -0.0789
6 -14 8 -0.1021 -0.2663
6 -14 9 -3.4887 -0.0926
6 -14 10 -2.1101 -0.0158
6 -13 0 1.0285 -0.1561
6 -13 1 2.3892 0.1496
6 -13 2 0.1415 0.1860
6 -13 3 -6.2527 0.1289
6 -13 4 1.4313 0.0094
6 -13 5 3.3989 -0.1274
6 -13 6 3.7246 -0.3007
6 -13 7 -2.3196 -0.1154
6 -13 8 2.4181 -0.1495
6 -13 9 0.2281 0.0298
6 -13 10 -0.4417 -0.2743
6 -13 11 1.0313 -0.1546
6 -13 12 -0.7893 -0.0025
6 -12 0 1.3413 0.4430
6 -12 1 -3.9868 0.0565
6 -12 2 -3.4795 -0.0465
6 -12 3 -3.7798 -0.1032
6 -12 4 3.7091 -0.0911
6 -12 5 2.4458 0.0982
6 -12 6 -0.9395 -0.2519
6 -12 7 1.0422 -0.0373
6 -12 8 -1.7368 -0.1573
6 -12 9 -1.3538 -0.0006
6 -12 10 4.4528 -0.1835
6 -12 11 1.5331 -0.0276
6 -12 12 2.2142 0.0212
6 -12 13 1.1690 0.1321
6 -12 14 -0.8100 0.2143
6 -11 0 1.4653 -0.3418
6 -11 1 1.0352 -0.0225
6 -11 2 -1.7781 -0.0872
6 -11 3 0.5786 -0.0451
6 -11 4 5.1839 0.0408
6 -11 5 1.6577 -0.0637
6 -11 6 6.6187 -0.1025
6 -11 7 -2.0003 0.0248
6 -11 8 2.9461 0.1120
6 -11 9 3.1172 0.0411
6 -11 10 -2.0721 -0.0897
6 -11 11 -0.2648 0.0382
6 -11 12 -1.6679 0.1531
6 -11 13 -1.7537 0.2187
6 -11 14 -0.6339 -0.1631
6 -11 15 -2.0407 -0.0105
6 -10 0 1.8725 0.0056
6 -10 1 -5.0139 -0.3850
6 -10 2 0.4585 -0.1026
6 -10 3 -2.7926 0.0309
6 -10 4 6.9202 0.2339
6 -10 5 5.9688 0.1010
6 -10 6 -1.4081 -0.0804
6 -10 7 3.3054 0.0509
6 -10 8 4.3451 -0.0233
6 -10 9 -0.1537 0.0159
6 -10 10 4.5272 -0.1956
6 -10 11 1.2817 0.0071
6 -10 12 2.9552 0.1679
6 -10 13 1.4335 0.1441
6 -10 14 -0.5143 0.2431
6 -10 15 1.5420 -0.0537
6 -10 16 -0.3829 -0.3315
6 -9 0 1.1292 -0.3756
6 -9 1 -5.2660 0.1166
6 -9 2 -5.9266 0.1425
6 -9 3 3.3471 0.1602
6 -9 4 8.8120 0.1754
6 -9 5 -1.1674 -0.0646
6 -9 6 9.4763 -0.0592
6 -9 7 0.6312 -0.0731
6 -9 8 3.0981 0.0820
6 -9 9 1.0638 -0.0475
6 -9 10 -1.0870 0.0017
6 -9 11 1.1096 0.0143
6 -9 12 -1.1555 -0.1230
6 -9 13 -3.6589 -0.0376
6 -9 14 -3.9271 -0.1233
6 -9 15 -4.2521 0.1065
6 -9 16 -2.7384 0.1557
6 -9 17 -1.6106 -0.2687
6 -8 0 -3.5320 0.3451
6 -8 1 -7.6952 -0.1500
6 -8 2 5.1911 0.0199
6 -8 3 -1.4103 -0.2045
6 -8 4 2.0008 -0.0915
6 -8 5 0.9433 -0.1671
6 -8 6 -2.0721 -0.0741
6 -8 7 2.8904 0.0910
6 -8 8 8.0252 0.0923
6 -8 9 -0.0828 0.0500
6 -8 10 4.9980 -0.1535
6 -8 11 -2.4393 -0.1685
6 -8 12 1.3138 -0.0010
6 -8 13 -2.5928 0.0839
6 -8 14 0.6271 0.2735
6 -8 15 1.5629 0.0404
6 -8 16 -1.0862 -0.2782
6 -8 17 -1.6798 -0.3927
6 -8 18 -1.1912 -0.5298
6 -7 0 3.2278 -0.2636
6 -7 1 0.1042 -0.0592
6 -7 2 -1.1183 -0.2536
6 -7 3 1.5661 -0.1638
6 -7 4 1.1541 0.0969
6 -7 5 -10.0218 -0.0244
6 -7 6 7.8652 0.0779
6 -7 7 1.7527 -0.0214
6 -7 8 5.5102 0.1135
6 -7 9 1.3704 -0.0539
6 -7 10 3.9950 -0.0656
6 -7 11 3.9145 -0.0686
6 -7 12 2.1725 -0.1100
6 -7 13 -1.0309 0.0021
6 -7 14 0.2346 -0.1093
6 -7 15 -3.4191 -0.0657
6 -7 16 -4.0566 -0.0624
6 -7 17 -1.2233 -0.2133
6 -7 18 1.1850 -0.1730
6 -7 19 0.9730 -0.0368
6 -6 0 1.4614 -0.0114
6 -6 1 -5.3437 -0.3677
6 -6 2 3.7066 -0.0307
6 -6 3 -9.0829 -0.1075
6 -6 4 -7.0007 0.1703
6 -6 5 2.1510 0.1820
6 -6 6 1.4063 0.0523
6 -6 7 5.6600 0.0114
6 -6 8 6.6524 -0.1308
6 -6 9 -0.9711 -0.0806
6 -6 10 6.0571 -0.1339
6 -6 11 -0.8632 -0.0630
6 -6 12 6.3285 -0.0695
6 -6 13 -3.9059 -0.1336
6 -6 14 0.4131 -0.1042
6 -6 15 -3.2189 -0.2083
6 -6 16 1.2132 -0.1347
6 -6 17 -0.5346 -0.3410
6 -6 18 0.3315 -0.4208
6 -6 19 1.6563 -0.0690
6 -5 0 -2.5306 -0.0648
6 -5 1 1.7389 0.3247
6 -5 2 -3.0514 0.2690
6 -5 5 -12.7888 -0.1056
6 -5 6 5.1928 -0.2714
6 -5 7 -0.4763 -0.2817
6 -5 8 3.2666 0.0422
6 -5 9 3.1996 0.0992
6 -5 10 9.1186 0.1116
6 -5 11 5.3546 0.0157
6 -5 12 -1.1745 -0.0769
6 -5 13 -2.5879 -0.0522
6 -5 14 5.0691 -0.1303
6 -5 15 1.8871 0.0492
6 -5 16 0.1403 0.0378
6 -5 17 -0.0895 -0.0175
6 -5 18 2.4680 0.1476
6 -5 19 0.5865 0.2275
6 -5 20 1.9553 0.3462
6 -4 0 3.5905 0.4986
6 -4 1 -2.6841 0.1355
6 -4 2 8.2773 0.0277
6 -4 3 -15.3969 -0.3172
6 -4 4 -16.1988 -0.2510
6 -4 5 2.3355 -0.2259
6 -4 6 -2.3605 -0.1472
6 -4 7 4.7719 0.1263
6 -4 8 0.6684 0.0923
6 -4 9 -0.4901 0.1553
6 -4 10 -0.2775 -0.0819
6 -4 11 -4.5062 0.0018
6 -4 12 6.1146 -0.0793
6 -4 13 -1.0038 -0.0302
6 -4 14 2.3424 0.0176
6 -4 15 -6.2356 0.0159
6 -4 16 2.9534 0.0420
6 -4 17 -0.4823 -0.1905
6 -4 18 2.9759 -0.0821
6 -4 19 1.6270 -0.0981
6 -4 20 -1.4675 -0.3670
6 -3 0 -0.7876 0.0307
6 -3 1 2.8967 -0.2697
6 -3 2 -19.0992 -0.4469
6 -3 3 -14.1118 -0.1645
6 -3 4 -9.5736 -0.0682
6 -3 5 -11.4374 -0.0337
6 -3 6 4.2399 0.0860
6 -3 7 -3.5655 0.1654
6 -3 8 -5.2801 0.1138
6 -3 9 -1.6659 -0.0475
6 -3 10 7.8903 -0.0315
6 -3 11 9.5907 0.0471
6 -3 12 -2.2996 0.0732
6 -3 13 -4.2457 0.0411
6 -3 14 1.8861 -0.0517
6 -3 15 1.7937 0.0298
6 -3 16 3.1168 0.0490
6 -3 17 2.4983 0.0328
6 -3 18 5.1744 0.0434
6 -3 19 1.6266 -0.0106
6 -3 20 4.9773 -0.1956
6 -2 0 -4.5392 -0.5245
6 -2 1 -19.4419 -0.3181
6 -2 2 10.3283 -0.1274
6 -2 3 -11.5419 0.0367
6 -2 4 -8.4038 0.3308
6 -2 5 4.2904 0.3723
6 -2 6 -8.8939 0.2324
6 -2 7 -4.1416 0.0510
6 -2 8 -3.0580 -0.1304
6 -2 9 12.8651 0.0164
6 -2 10 7.0009 0.0518
6 -2 11 -2.4540 0.1888
6 -2 12 -0.4041 0.0222
6 -2 13 -2.0658 -0.0123
6 -2 14 1.0666 -0.0471
6 -2 15 -4.6017 0.0475
6 -2 16 4.3736 0.0114
6 -2 17 -0.5608 0.0540
6 -2 18 3.8325 0.3618
6 -2 19 1.9718 0.1142
6 -2 20 0.8958 -0.0052
6 -2 21 0.6603 -0.3250
6 -1 0 7.0176 0.3170
6 -1 1 16.4589 0.2392
6 -1 2 -12.8144 0.3424
6 -1 3 -16.2603 0.4411
6 -1 4 -4.3077 0.1807
6 -1 5 -7.6961 -0.0864
6 -1 6 7.9212 -0.3001
6 -1 7 2.4509 -0.2373
6 -1 8 5.3602 -0.0959
6 -1 9 -0.2820 0.0788
6 -1 10 -2.0583 0.1226
6 -1 11 -0.3237 0.0628
6 -1 12 -8.5436 -0.0019
6 -1 13 -3.8964 -0.0315
6 -1 14 -0.4528 0.0466
6 -1 15 0.6725 0.0869
6 -1 16 1.1633 0.2883
6 -1 17 -0.1558 0.3351
6 -1 18 3.5031 0.2279
6 -1 19 1.7315 0.0294
6 -1 20 6.7566 -0.2348
6 -1 21 4.6532 -0.1855
6 0 0 5.8093 0.3185
6 0 1 -22.3832 0.4915
6 0 2 19.9208 0.0910
6 0 3 -0.5100 -0.2262
6 0 4 9.6357 -0.2648
6 0 5 7.8501 -0.2548
6 0 6 -3.8367 -0.1550
6 0 7 -10.3411 0.0034
6 0 8 -10.7624 0.1474
6 0 9 5.3739 0.1031
6 0 10 4.7405 -0.0175
6 0 11 -0.5881 -0.0349
6 0 12 3.1665 -0.0226
6 0 13 1.7439 0.0315
6 0 14 -0.7919 0.0101
6 0 15 -5.6001 0.0247
6 0 16 0.0942 0.0386
6 0 17 -2.4333 0.0479
6 0 18 3.7027 0.0043
6 0 19 3.7658 -0.3182
6 0 20 4.4895 -0.0810
6 0 21 2.2130 0.0256
6 1 0 16.5723 0.2585
6 1 1 29.0238 -0.5245
6 1 2 0.2866 -0.5513
6 1 3 -13.3495 -0.2621
6 1 4 2.4107 -0.0747
6 1 5 -11.5655 0.0592
6 1 6 -2.8433 0.1441
6 1 7 -14.4412 0.1798
6 1 8 7.1460 0.0856
6 1 9 1.9434 -0.0304
6 1 10 1.7946 -0.0193
6 1 11 -1.2662 0.0393
6 1 12 -9.3051 0.1332
6 1 13 -8.2947 0.0701
6 1 14 -6.4114 0.0680
6 1 15 -3.8839 0.0449
6 1 16 -1.8824 0.0675
6 1 17 -1.2497 -0.1745
6 1 18 4.3809 -0.1450
6 1 19 2.0742 -0.0147
6 1 20 3.3482 0.3034
6 1 21 0.2594 0.3219
6 2 0 9.8169 -0.7429
6 2 1 -24.1748 -0.1565
6 2 2 13.9057 0.0523
6 2 3 -6.8327 0.1227
6 2 4 3.8569 0.3298
6 2 5 -9.8749 0.2333
6 2 6 -5.0099 0.1180
6 2 7 -1.4643 0.0316
6 2 8 7.7436 -0.0601
6 2 9 9.4416 -0.1244
6 2 10 4.7477 -0.0794
6 2 11 -8.0289 0.0390
6 2 12 2.1537 0.0363
6 2 13 0.6178 -0.0096
6 2 14 0.3516 -0.0406
6 2 15 -2.6284 -0.1800
6 2 16 3.3030 -0.0776
6 2 17 0.9519 -0.0842
6 2 18 3.7559 -0.0856
6 2 19 0.2652 -0.0676
6 2 20 1.3108 0.0109
6 2 21 -0.1483 -0.4937
6 3 0 6.1581 0.6497
6 3 1 16.4267 0.2702
6 3 2 -13.0449 0.2970
6 3 3 -21.6021 0.3302
6 3 4 4.8780 0.1062
6 3 5 0.2430 -0.0226
6 3 6 12.4611 -0.0908
6 3 7 -5.8449 -0.1655
6 3 8 13.3666 -0.1720
6 3 9 -7.4727 -0.1254
6 3 10 -5.5013 0.0460
6 3 11 -4.0897 0.0061
6 3 12 -0.2351 -0.0465
6 3 13 -2.7253 -0.1818
6 3 14 -0.3740 -0.2245
6 3 15 -2.4804 -0.1243
6 3 16 -2.8394 -0.0754
6 3 17 -3.2041 -0.1106
6 3 18 4.3099 0.1776
6 3 19 0.9729 -0.0751
6 3 20 0.4292 -0.4105
6 3 21 -3.1550 -0.6334
6 4 0 1.6952 0.1298
6 4 1 -28.8126 0.3823
6 4 2 4.6080 0.0486
6 4 3 4.5929 -0.2616
6 4 4 17.3799 -0.0934
6 4 5 -0.4837 -0.2009
6 4 6 5.2268 -0.1251
6 4 7 6.7245 0.0105
6 4 8 7.9897 0.0953
6 4 9 -0.1557 0.1787
6 4 10 5.3835 0.0825
6 4 11 0.3592 -0.0215
6 4 12 15.1373 -0.1416
6 4 13 5.6230 -0.0421
6 4 14 1.6276 0.0012
6 4 15 -4.5687 0.0745
6 4 16 4.5052 0.2276
6 4 17 2.7004 0.1361
6 4 18 3.4986 -0.1468
6 4 19 -2.6262 -0.2577
6 4 20 -0.0621 -0.2918
6 5 0 -2.3224 0.3227
6 5 1 15.2598 -0.5454
6 5 2 -4.2423 -0.5099
6 5 3 -6.2240 -0.2293
6 5 4 5.2084 -0.1556
6 5 5 -0.4249 0.0274
6 5 6 5.7910 0.0279
6 5 7 -7.1331 0.0751
6 5 8 11.0233 0.0171
6 5 9 -4.0274 0.0262
6 5 10 4.2467 -0.0852
6 5 11 4.0876 -0.0887
6 5 12 2.9116 0.0023
6 5 13 -9.3986 0.0349
6 5 14 -2.6694 0.0327
6 5 15 0.2404 -0.0150
6 5 16 2.4269 -0.0854
6 5 17 -0.1685 0.0193
6 5 18 5.2435 0.2252
6 5 19 0.2089 -0.0700
6 5 20 1.0828 -0.4704
6 6 0 14.5495 -0.6452
6 6 1 -12.3177 0.0818
6 6 2 0.1172 0.0854
6 6 3 0.4854 0.2565
6 6 4 2.4942 0.2988
6 6 5 -5.9296 0.0594
6 6 6 8.0923 0.0691
6 6 7 14.9969 0.0776
6 6 8 8.0989 0.0823
6 6 9 -3.4714 -0.0340
6 6 10 0.8893 -0.0788
6 6 11 -3.8047 -0.0753
6 6 12 3.7617 -0.0174
6 6 13 0.5573 0.0740
6 6 14 6.9149 -0.1930
6 6 15 3.3794 0.0064
6 6 16 6.8346 -0.0773
6 6 17 -0.2032 -0.2004
6 6 18 0.4660 -0.3891
6 6 19 -1.6467 -0.0771
6 6 20 1.9382 0.0866
6 7 0 -11.6802 0.5375
6 7 1 -2.8376 -0.1067
6 7 2 -11.9964 0.0752
6 7 3 -6.9346 0.0346
6 7 4 -2.0747 -0.0801
6 7 5 1.0274 0.0344
6 7 6 1.0304 -0.1111
6 7 7 -7.6792 -0.0370
6 7 8 0.3470 -0.2598
6 7 9 -4.1916 -0.0191
6 7 10 2.4337 -0.0374
6 7 11 1.1164 0.2245
6 7 12 3.0968 0.1786
6 7 13 -1.5752 0.0244
6 7 14 4.7803 0.0111
6 7 15 0.8632 -0.1105
6 7 16 -2.5559 -0.0975
6 7 17 -1.7045 0.2837
6 7 18 6.0019 0.3627
6 7 19 2.0170 0.2145
6 8 0 8.7456 -0.0506
6 8 1 -3.5368 0.4070
6 8 2 8.4881 -0.0316
6 8 3 7.3704 0.1051
6 8 4 1.2823 -0.0673
6 8 5 -7.2429 -0.1665
6 8 6 -0.1569 -0.1354
6 8 7 3.3501 -0.1545
6 8 8 -0.5630 0.0573
6 8 9 -5.3277 0.0565
6 8 10 -0.9112 0.0193
6 8 11 -0.3024 -0.1709
6 8 12 0.3637 -0.2019
6 8 13 -1.5680 -0.1004
6 8 14 0.0972 -0.1161
6 8 15 -4.0698 0.3487
6 8 16 -0.9361 0.1468
6 8 17 -2.1106 -0.1244
6 8 18 1.3128 -0.4192
6 8 19 1.7281 -0.1310
6 9 0 -6.5627 0.2819
6 9 1 -3.2519 -0.3610
6 9 2 -6.8604 -0.1505
6 9 3 -8.4045 -0.1506
6 9 4 -8.2091 -0.0975
6 9 5 -2.7168 0.1365
6 9 6 -1.4365 0.0393
6 9 7 -1.6529 0.2681
6 9 8 -0.1622 0.0116
6 9 9 0.7519 0.0393
6 9 10 1.7168 -0.1318
6 9 11 -2.2942 0.0508
6 9 12 -1.6176 0.0167
6 9 13 -2.8773 0.0980
6 9 14 0.4800 0.0207
6 9 15 -2.6470 -0.2844
6 9 16 -4.2855 -0.3810
6 9 17 -0.1352 -0.0506
6 9 18 2.3561 -0.2088
6 10 0 2.2771 -0.3160
6 10 1 -5.6996 0.1068
6 10 2 6.6701 -0.0056
6 10 3 4.2492 0.1580
6 10 4 5.0732 0.1411
6 10 5 2.7193 0.0764
6 10 6 4.8351 0.1453
6 10 7 0.1136 -0.0016
6 10 8 -1.7695 0.0154
6 10 9 -7.5178 0.0386
6 10 10 -5.6813 -0.0734
6 10 11 -3.0361 0.0071
6 10 12 -2.0623 0.1284
6 10 13 1.2500 0.0331
6 10 14 2.9614 0.0519
6 10 15 -1.3782 0.4408
6 10 16 -2.8270 0.3508
6 10 17 -6.2024 0.1725
6 11 0 -3.7109 0.3297
6 11 1 -1.2317 0.2473
6 11 2 -0.2826 0.2520
6 11 3 -2.5346 0.1579
6 11 4 0.9165 0.0547
6 11 5 0.0713 0.1330
6 11 6 -0.2107 -0.0763
6 11 7 0.3408 -0.0159
6 11 8 -3.0734 -0.0896
6 11 9 -0.7640 -0.0963
6 11 10 1.6747 0.0531
6 11 11 0.9799 0.1286
6 11 12 2.1545 -0.1794
6 11 13 -0.4268 -0.0455
6 11 14 -2.0123 -0.3070
6 11 15 -5.6005 -0.5149
6 11 16 -6.5819 -0.3878
6 12 0 0.5692 0.2647
6 12 1 -4.9448 0.1223
6 12 2 1.2329 0.1476
6 12 3 -4.5133 -0.0391
6 12 4 -3.9676 0.0562
6 12 5 -1.3668 -0.2393
6 12 6 2.4044 -0.0080
6 12 7 -0.3573 0.0234
6 12 8 2.9167 0.1257
6 12 9 -0.8803 0.2803
6 12 10 0.7122 -0.0034
6 12 11 -1.2299 0.0094
6 12 12 -3.5616 0.1784
6 12 13 -0.3263 0.0230
6 12 14 4.1307 0.1660
6 12 15 2.2136 0.7228
6 13 0 0.5170 -0.0053
6 13 1 0.0073 0.0113
6 13 2 -3.3604 -0.1840
6 13 3 -6.3532 -0.2444
6 13 4 0.1595 -0.1025
6 13 5 -0.0754 0.0911
6 13 6 2.2692 0.1601
6 13 7 2.9987 -0.0436
6 13 8 -1.0880 -0.0518
6 13 9 2.2257 -0.2873
6 13 10 4.0912 -0.2267
6 13 11 1.4192 -0.1045
6 13 12 2.1860 -0.3779
6 13 13 2.0652 0.0854
6 14 0 -2.4591 -0.1101
6 14 1 -6.2807 -0.5187
6 14 2 -4.8033 -0.0417
6 14 3 -3.9050 0.1572
6 14 4 -3.4477 0.5554
6 14 5 0.7976 0.2293
6 14 6 -0.0631 0.2840
6 14 7 -2.6250 0.1512
6 14 8 1.0814 0.0863
6 14 9 1.7626 -0.0589
6 14 10 3.0762 -0.2324
6 14 11 0.9349 -0.3233
6 14 12 -0.6966 0.1283
6 15 0 0.0679 -0.2899
6 15 1 3.2315 -0.0570
6 15 2 2.4548 0.0273
6 15 3 0.4280 -0.1868
6 15 4 1.0229 0.0501
6 15 5 -2.0986 0.0128
6 15 6 -3.3178 0.3344
6 15 7 -2.4113 -0.1029
6 15 8 -3.0061 -0.1526
6 15 9 1.6309 -0.5064
6 16 0 -0.1326 0.2575
6 16 1 1.0315 -0.3509
6 16 2 -1.0598 -0.3325
6 16 3 -0.0910 -0.1360
6 16 4 -2.8054 0.2615
6 16 5 -0.3164 0.4585
6 16 6 -3.0385 0.5055
7 -15 0 3.2029 0.1582
7 -15 1 1.7456 0.3849
7 -15 2 1.3935 0.1809
7 -15 3 -0.4827 -0.0981
7 -15 4 -5.4033 -0.3601
7 -15 5 -1.6933 -0.3747
7 -14 0 -2.3945 -0.0084
7 -14 1 3.7993 -0.0555
7 -14 2 2.1277 0.1065
7 -14 3 -4.9204 -0.0572
7 -14 4 -1.9090 -0.0533
7 -14 5 -5.6272 -0.2953
7 -14 6 -5.1050 -0.0577
7 -14 7 0.5005 -0.1723
7 -14 8 -0.0740 0.1544
7 -14 9 -3.3979 0.0301
7 -13 0 4.8866 0.2479
7 -13 1 2.6429 0.3602
7 -13 2 0.2614 0.1599
7 -13 3 -0.4129 -0.1722
7 -13 4 -5.1029 -0.1484
7 -13 5 -2.1987 -0.0647
7 -13 6 -3.6214 -0.0592
7 -13 7 -6.5635 -0.1820
7 -13 8 -7.4833 -0.1423
7 -13 9 -0.5902 -0.0711
7 -13 10 2.8511 0.1338
7 -13 11 3.4437 0.0868
7 -12 0 1.3778 0.0727
7 -12 1 8.3723 0.1637
7 -12 2 1.1781 0.0610
7 -12 3 -3.9955 -0.0322
7 -12 4 -2.2011 -0.0556
7 -12 5 0.2233 -0.1747
7 -12 6 -2.0911 -0.0578
7 -12 7 -3.8705 -0.1367
7 -12 8 0.3055 0.2329
7 -12 9 3.1602 0.0231
7 -12 10 1.6383 -0.0948
7 -12 11 4.1783 0.0603
7 -12 12 0.0067 0.4636
7 -12 13 1.7386 0.6111
7 -11 0 2.5543 -0.1585
7 -11 1 -0.0237 -0.4127
7 -11 2 -2.6415 -0.1142
7 -11 3 -1.3496 -0.0378
7 -11 4 -0.5735 0.3091
7 -11 5 -1.6582 0.1631
7 -11 6 -8.8891 -0.0436
7 -11 7 0.2269 -0.0644
7 -11 8 -1.2367 -0.0197
7 -11 9 3.6552 0.1026
7 -11 10 2.0500 0.0841
7 -11 11 -0.7634 0.2422
7 -11 12 -0.3217 0.1016
7 -11 13 0.7015 0.0535
7 -11 14 -1.3268 0.1320
7 -10 0 4.4754 -0.1451
7 -10 1 7.6176 0.1363
7 -10 2 -2.4707 0.2661
7 -10 3 -1.1755 0.2948
7 -10 4 -2.2522 0.1246
7 -10 5 2.2574 -0.0747
7 -10 6 5.1659 -0.1474
7 -10 7 -1.4048 -0.1506
7 -10 8 1.1778 0.0845
7 -10 9 2.9342 -0.0378
7 -10 10 -2.0793 0.0832
7 -10 11 5.7605 0.1719
7 -10 12 1.2948 0.2471
7 -10 13 2.6430 0.4036
7 -10 14 -2.0499 0.0756
7 -10 15 -1.2225 0.5715
7 -10 16 0.4275 0.6328
7 -9 0 0.6194 -0.0275
7 -9 1 -3.9052 -0.2683
7 -9 2 -5.9108 0.1538
7 -9 3 -3.8213 -0.0500
7 -9 4 0.2338 0.0454
7 -9 5 -0.8786 -0.1853
7 -9 6 -9.5115 -0.1707
7 -9 7 3.2519 0.0320
7 -9 8 2.3158 0.0691
7 -9 9 2.6298 0.1559
7 -9 10 3.3184 -0.0761
7 -9 11 1.2084 0.0526
7 -9 12 2.3020 0.0083
7 -9 13 1.6622 -0.0686
7 -9 14 -0.4845 0.1517
7 -9 15 2.7391 0.1016
7 -9 16 -2.4694 0.0302
7 -9 17 0.0157 0.1930
7 -8 0 -0.4890 -0.0881
7 -8 1 2.6819 -0.0137
7 -8 2 -3.8267 -0.0541
7 -8 3 1.3744 -0.0950
7 -8 4 -3.4089 -0.0712
7 -8 5 -4.3433 -0.0141
7 -8 6 3.2192 0.0122
7 -8 7 -2.4730 0.0108
7 -8 8 1.7190 0.0525
7 -8 9 2.2192 -0.0897
7 -8 10 -1.7558 -0.0289
7 -8 11 4.4368 0.0215
7 -8 12 -1.5759 -0.1021
7 -8 13 -0.7919 0.1186
7 -8 14 -3.1309 0.0108
7 -8 15 1.3916 0.2822
7 -8 16 2.4978 0.1799
7 -8 17 3.3750 -0.2964
7 -7 0 2.5022 -0.3501
7 -7 1 -0.0950 -0.3688
7 -7 2 -3.7979 0.0995
7 -7 3 -3.0798 -0.0730
7 -7 4 -5.9318 0.1823
7 -7 5 -3.4715 0.1683
7 -7 6 -7.2009 0.0996
7 -7 7 6.0380 0.1140
7 -7 8 4.5209 -0.1191
7 -7 9 1.0740 -0.0858
7 -7 10 6.2795 -0.1765
7 -7 11 4.5858 -0.0127
7 -7 12 7.1161 0.0760
7 -7 13 3.2636 -0.0039
7 -7 14 3.8970 0.0079
7 -7 15 4.9233 -0.0874
7 -7 16 0.3256 0.1329
7 -7 17 0.5086 0.2809
7 -7 18 0.5831 0.1762
7 -6 0 -3.3976 -0.1706
7 -6 1 2.3267 0.0538
7 -6 2 -5.7234 0.0948
7 -6 3 -2.6727 0.1926
7 -6 4 -11.3571 0.1869
7 -6 5 -6.3742 -0.0366
7 -6 6 5.0275 -0.1974
7 -6 7 -1.1084 -0.2524
7 -6 8 0.1336 -0.0519
7 -6 9 0.2182 -0.0024
7 -6 10 0.1908 0.0510
7 -6 11 3.0011 0.0146
7 -6 12 -3.3037 -0.1575
7 -6 13 -1.9232 -0.2228
7 -6 14 -1.8263 -0.2306
7 -6 15 1.6331 0.0285
7 -6 16 1.1965 0.0090
7 -6 17 3.5368 -0.2382
7 -6 18 1.3359 -0.2881
7 -6 19 1.0365 -0.3529
7 -5 0 -2.7576 0.1140
7 -5 1 1.7754 0.0484
7 -5 2 -1.5870 0.1458
7 -5 3 2.3746 -0.1941
7 -5 4 -2.1470 -0.0424
7 -5 5 5.6140 -0.0547
7 -5 6 -6.9493 -0.1034
7 -5 7 4.1522 0.1270
7 -5 8 -1.6231 0.0444
7 -5 9 -0.9336 0.0650
7 -5 10 4.9866 -0.0599
7 -5 11 4.5854 -0.0541
7 -5 12 6.1069 -0.0822
7 -5 13 -0.4073 -0.0482
7 -5 14 2.5579 0.0474
7 -5 15 2.5791 -0.0448
7 -5 16 1.4348 0.1033
7 -5 17 -0.8194 -0.1991
7 -5 18 1.7556 0.0071
7 -5 19 3.2311 0.5362
7 -4 0 -3.3671 -0.1642
7 -4 1 9.7243 -0.2891
7 -4 2 -2.8544 -0.2826
7 -4 3 -0.3626 -0.1233
7 -4 4 -20.7213 -0.0992
7 -4 5 -10.1715 -0.1512
7 -4 6 0.4140 0.0295
7 -4 7 -3.1730 0.1634
7 -4 8 -7.7281 0.1932
7 -4 9 -2.0597 0.0136
7 -4 10 0.4594 -0.0250
7 -4 11 2.9253 -0.0753
7 -4 12 -3.9278 0.0567
7 -4 13 1.9292 -0.0874
7 -4 14 1.6694 -0.0619
7 -4 15 -0.0953 -0.0237
7 -4 16 -3.1903 -0.1120
7 -4 17 2.3427 -0.1235
7 -4 18 2.5373 0.0599
7 -4 19 2.0062 0.1594
7 -4 20 3.7218 0.0557
7 -3 0 3.4035 -0.2760
7 -3 1 6.1982 -0.1893
7 -3 2 -0.8155 -0.0978
7 -3 3 -5.7524 -0.1282
7 -3 4 -3.8087 0.1726
7 -3 5 16.1741 0.2321
7 -3 6 -6.5521 0.1793
7 -3 7 4.6941 0.1065
7 -3 8 -5.7289 -0.1013
7 -3 9 4.1939 -0.1175
7 -3 10 3.3212 -0.0762
7 -3 11 7.1690 0.0932
7 -3 12 5.9289 0.0101
7 -3 13 -0.7909 -0.0230
7 -3 14 -2.8642 -0.0557
7 -3 15 -1.7755 -0.1636
7 -3 16 1.9849 -0.1708
7 -3 17 0.1279 -0.3308
7 -3 18 1.8750 0.0299
7 -3 19 1.0490 0.1978
7 -3 20 -1.5905 0.2985
7 -2 0 -4.1921 -0.1464
7 -2 1 4.8858 -0.1419
7 -2 2 -9.9696 0.2705
7 -2 3 6.5070 0.3549
7 -2 4 -9.2256 0.2338
7 -2 5 -0.1957 -0.0285
7 -2 6 1.8078 -0.1138
7 -2 7 -0.5987 -0.1106
7 -2 8 -8.6176 -0.0938
7 -2 9 4.7866 0.0154
7 -2 10 5.3791 0.1477
7 -2 11 6.3348 -0.0014
7 -2 12 -7.3627 -0.0276
7 -2 13 2.1986 -0.2015
7 -2 14 2.2096 -0.0863
7 -2 15 2.9504 -0.0717
7 -2 16 -2.6593 -0.0023
7 -2 17 0.4802 0.0793
7 -2 18 -1.8488 0.2222
7 -2 19 -1.2819 0.4213
7 -2 20 3.3995 0.1004
7 -1 0 13.9385 0.2671
7 -1 1 15.3843 0.5809
7 -1 2 20.6059 0.2993
7 -1 3 -0.9082 -0.0467
7 -1 4 -1.8446 -0.1524
7 -1 5 13.9268 -0.2538
7 -1 6 -9.8749 -0.1130
7 -1 7 5.1553 -0.0349
7 -1 8 -2.3116 0.1234
7 -1 9 10.6671 0.0947
7 -1 10 -4.8433 -0.0728
7 -1 11 -1.7408 -0.0898
7 -1 12 -1.5753 -0.0726
7 -1 13 0.9284 0.1064
7 -1 14 -3.4532 0.1341
7 -1 15 -1.9782 0.1671
7 -1 16 -0.8130 0.0413
7 -1 17 -1.9664 0.1822
7 -1 18 -1.4730 0.2429
7 -1 19 0.8447 -0.0887
7 -1 20 -0.6577 -0.1703
7 0 0 8.0436 0.0821
7 0 1 7.8211 -0.4594
7 0 2 -15.5089 -0.3034
7 0 3 0.6967 -0.3858
7 0 4 -1.9756 -0.1978
7 0 5 2.8952 -0.1345
7 0 6 2.5071 0.0019
7 0 7 -3.8273 0.0427
7 0 8 -11.8150 0.0028
7 0 9 -0.0314 -0.0748
7 0 10 2.3859 -0.0601
7 0 11 9.8205 -0.0347
7 0 12 -2.5205 0.0700
7 0 13 5.4418 0.0815
7 0 14 -1.5423 0.0917
7 0 15 1.1493 0.0642
7 0 16 -3.8306 0.1481
7 0 17 0.1304 0.0313
7 0 18 -0.9726 -0.2505
7 0 19 2.4396 -0.1651
7 0 20 5.0896 -0.1288
7 1 0 11.9876 -0.4246
7 1 1 6.2724 -0.0926
7 1 2 25.2836 -0.1139
7 1 3 -2.6178 0.0263
7 1 4 -2.5144 0.2865
7 1 5 -0.5814 0.2368
7 1 6 -19.8966 0.2451
7 1 7 -5.9891 0.0891
7 1 8 -1.5612 0.0690
7 1 9 15.4230 -0.0550
7 1 10 -1.0757 -0.0749
7 1 11 -3.9992 0.0334
7 1 12 -6.6872 0.0736
7 1 13 -5.0465 0.0857
7 1 14 -7.4493 0.0472
7 1 15 -1.8199 0.1196
7 1 16 -1.2722 -0.0398
7 1 17 -0.3208 -0.0458
7 1 18 0.0652 -0.1633
7 1 19 4.3971 0.0377
7 1 20 0.5347 0.2406
7 2 0 0.3853 -0.2710
7 2 1 2.6133 -0.3026
7 2 2 -22.7729 0.2589
7 2 3 -9.4391 0.3253
7 2 4 -2.1943 0.2604
7 2 5 -2.6150 -0.0173
7 2 6 3.6686 -0.1018
7 2 7 0.2780 -0.1651
7 2 8 3.3354 -0.0520
7 2 9 1.4126 -0.0471
7 2 10 -2.3450 0.1122
7 2 11 2.2301 0.0850
7 2 12 -1.7144 0.0392
7 2 13 8.7954 0.0020
7 2 14 2.6956 -0.0021
7 2 15 3.3660 -0.0374
7 2 16 -2.6338 -0.0226
7 2 17 1.3184 0.0482
7 2 18 1.7469 0.2218
7 2 19 4.3530 0.2441
7 2 20 2.7401 0.0250
7 3 0 4.0235 0.3207
7 3 1 -3.3467 0.6362
7 3 2 16.8239 0.2458
7 3 3 -4.1528 -0.0881
7 3 4 3.3196 -0.0821
7 3 5 4.2640 -0.2224
7 3 6 -4.8953 -0.1279
7 3 7 0.1153 -0.0539
7 3 8 -2.1554 0.0368
7 3 9 1.1860 0.0524
7 3 10 -8.4760 0.0428
7 3 11 -4.6665 -0.0307
7 3 12 4.1001 -0.0907
7 3 13 0.9332 -0.1079
7 3 14 -5.0474 -0.0718
7 3 15 -3.3060 -0.0428
7 3 16 -3.0314 0.1176
7 3 17 -2.5719 0.0488
7 3 18 -1.2591 -0.1076
7 3 19 4.1156 0.0143
7 3 20 1.8647 -0.0888
7 4 0 -2.3698 -0.0523
7 4 1 5.7863 -0.6044
7 4 2 -17.9734 -0.4345
7 4 3 2.0302 -0.2645
7 4 4 9.2928 -0.1296
7 4 5 -0.4965 -0.0011
7 4 6 -0.9493 0.0969
7 4 7 -4.8232 0.1524
7 4 8 4.9047 0.1845
7 4 9 -1.6838 0.1121
7 4 10 1.3444 0.0883
7 4 11 6.5900 -0.0407
7 4 12 3.1689 0.0018
7 4 13 3.3316 -0.0062
7 4 14 0.3543 0.0594
7 4 15 1.2153 -0.1112
7 4 16 -1.9167 -0.0806
7 4 17 2.1577 -0.1432
7 4 18 3.7529 0.1268
7 4 19 3.0580 -0.1552
7 4 20 -0.2065 -0.0812
7 5 0 4.6608 -0.4624
7 5 1 1.7180 0.0580
7 5 2 15.2217 -0.0803
7 5 3 -0.2362 0.1032
7 5 4 -5.5129 0.2332
7 5 5 -5.8670 0.1084
7 5 6 -4.7432 0.0671
7 5 7 2.1945 0.0524
7 5 8 -2.3267 0.0243
7 5 9 -1.7997 -0.0021
7 5 10 -4.8264 0.0164
7 5 11 -3.5155 -0.0071
7 5 12 1.1300 0.1071
7 5 13 -5.2337 0.1184
7 5 14 -6.0341 0.0001
7 5 15 -0.4476 -0.0633
7 5 16 3.5623 0.1207
7 5 17 0.4623 -0.0999
7 5 18 -1.0117 -0.0336
7 5 19 1.5213 0.2427
7 5 20 1.7448 0.5495
7 6 0 5.2485 0.1863
7 6 1 12.7899 -0.0758
7 6 2 -16.9571 0.2357
7 6 3 -2.0488 0.2495
7 6 4 -1.6276 0.1175
7 6 5 -4.4674 0.0362
7 6 6 -5.5171 -0.1014
7 6 7 -1.4062 -0.0508
7 6 8 6.0124 -0.2027
7 6 9 -1.8887 -0.0272
7 6 10 -3.2416 -0.1003
7 6 11 -2.8127 0.0435
7 6 12 -4.9407 0.0504
7 6 13 -2.3311 -0.0942
7 6 14 7.0745 -0.1011
7 6 15 9.4548 -0.2277
7 6 16 2.0016 0.1171
7 6 17 -0.9886 -0.0804
7 6 18 0.0891 0.0647
7 6 19 -0.1328 -0.3295
7 7 0 -2.6830 0.2431
7 7 1 -9.2095 0.6397
7 7 2 1.7471 0.0625
7 7 3 0.5404 0.0669
7 7 4 -7.3493 -0.1991
7 7 5 -4.2787 -0.1844
7 7 6 -1.2778 -0.1159
7 7 7 1.7484 -0.0256
7 7 8 -7.1775 0.0760
7 7 9 -4.9942 0.0706
7 7 10 -3.4308 0.0596
7 7 11 1.2630 -0.0246
7 7 12 3.8358 -0.0256
7 7 13 3.5950 -0.0395
7 7 14 2.8336 -0.0389
7 7 15 0.6884 0.2478
7 7 16 -1.3734 0.0718
7 7 17 -3.2263 -0.3380
7 7 18 0.4625 -0.1421
7 7 19 2.7619 0.1198
7 8 0 0.4143 -0.0114
7 8 1 11.0184 -0.5192
7 8 2 -5.5102 -0.3484
7 8 3 4.7835 -0.3142
7 8 4 -0.7049 -0.1168
7 8 5 -0.5781 0.0607
7 8 6 -7.0407 0.0596
7 8 7 0.0010 0.1554
7 8 8 2.5589 -0.0989
7 8 9 1.1964 0.0448
7 8 10 -3.3678 -0.1942
7 8 11 -3.0944 0.0038
7 8 12 -3.2889 -0.0765
7 8 13 -0.8371 0.1135
7 8 14 4.5391 0.1274
7 8 15 3.7933 0.1143
7 8 16 -0.1529 0.3836
7 8 17 0.1463 0.2319
7 8 18 -0.4846 0.0818
7 9 0 -0.5491 -0.3382
7 9 1 -7.0016 -0.0159
7 9 2 0.9517 -0.1306
7 9 3 -1.3390 0.1715
7 9 4 -7.8014 0.1430
7 9 5 -2.0237 0.1702
7 9 6 3.8321 0.1360
7 9 7 5.7146 -0.0306
7 9 8 -1.3711 -0.0228
7 9 9 -2.2601 -0.1020
7 9 10 -2.6961 -0.2325
7 9 11 3.1033 -0.0775
7 9 12 1.7838 0.0462
7 9 13 3.4353 0.0312
7 9 14 3.0690 -0.0438
7 9 15 3.0316 0.1398
7 9 16 -0.1321 -0.5447
7 9 17 -3.8495 -0.7920
7 10 0 -6.5698 -0.2328
7 10 1 -0.6828 -0.1265
7 10 2 -6.0740 0.0871
7 10 3 2.7977 0.1099
7 10 4 4.7858 0.0386
7 10 5 8.0861 -0.0058
7 10 6 2.1510 -0.1205
7 10 7 4.9686 -0.0796
7 10 8 0.4618 -0.0424
7 10 9 1.2450 -0.0294
7 10 10 -2.8260 0.1336
7 10 11 -2.1633 0.2174
7 10 12 -4.2944 -0.0630
7 10 13 -1.0649 0.0873
7 10 14 4.6198 -0.2551
7 10 15 4.3823 -0.1049
7 10 16 0.6427 0.2100
7 11 0 -1.2117 0.2236
7 11 1 -1.7256 0.1363
7 11 2 7.0864 0.1582
7 11 3 0.9672 -0.1299
7 11 4 -4.4049 -0.0401
7 11 5 -2.6864 -0.3687
7 11 6 0.7721 -0.1388
7 11 7 1.2265 -0.2111
7 11 8 0.8905 -0.0010
7 11 9 -0.3889 0.1221
7 11 10 0.5962 -0.0447
7 11 11 3.2824 0.0468
7 11 12 1.0845 0.0648
7 11 13 3.1766 -0.0771
7 11 14 1.3011 0.1088
7 11 15 0.4996 0.4499
7 12 0 -5.5714 0.0049
7 12 1 0.8773 0.0599
7 12 2 -4.2852 -0.1791
7 12 3 -3.1002 -0.1076
7 12 4 0.7203 -0.1486
7 12 5 2.6474 0.0334
7 12 6 3.8181 0.0563
7 12 7 5.6965 -0.0486
7 12 8 2.4126 0.2465
7 12 9 5.0886 -0.1198
7 12 10 3.8627 0.1272
7 12 11 2.5156 -0.2520
7 12 12 -5.4416 -0.4541
7 12 13 -7.5961 -0.0757
7 12 14 -2.4053 -0.2777
7 13 0 2.9857 -0.0362
7 13 1 1.1014 -0.3898
7 13 2 4.5275 0.1939
7 13 3 0.9715 -0.0563
7 13 4 -0.6678 0.3874
7 13 5 0.5678 -0.2671
7 13 6 -0.3277 0.0230
7 13 7 -2.6737 -0.0866
7 13 8 -0.2104 0.0506
7 13 9 0.7906 0.0101
7 13 10 4.7196 -0.0955
7 13 11 0.8683 -0.1031
7 13 12 -2.4928 0.2368
7 13 13 1.2979 0.0437
7 14 0 -4.0560 0.2264
7 14 1 3.4177 0.5490
7 14 2 0.9507 0.2958
7 14 3 0.7562 0.2209
7 14 4 3.4067 0.1082
7 14 5 1.0916 0.1262
7 14 6 1.9505 0.1913
7 14 7 -0.1735 -0.1878
7 14 8 -0.4970 0.1803
7 14 9 3.3271 -0.2131
7 14 10 2.1551 -0.1036
7 14 11 0.4302 -0.5214
7 15 0 5.0569 0.7961
7 15 1 4.5702 0.1211
7 15 2 5.3671 0.3867
7 15 3 4.8433 -0.1511
7 15 4 1.8112 -0.0491
7 15 5 0.0140 -0.5760
7 15 6 -4.4761 -0.1969
7 15 7 -5.6500 0.0907
7 15 8 -1.9133 0.3009
8 -14 0 1.2963 0.7126
8 -14 1 -3.2889 0.7473
8 -14 2 2.8563 0.2045
8 -14 3 0.9067 -0.2591
8 -14 4 -0.2543 -0.5896
8 -14 5 3.0698 -0.0871
8 -14 6 2.1880 -0.0610
8 -14 7 -3.1459 0.0693
8 -13 0 -1.7371 -0.0218
8 -13 1 2.2697 0.1295
8 -13 2 0.7123 0.2592
8 -13 3 -3.8228 0.0359
8 -13 4 4.2900 -0.1697
8 -13 5 0.4624 -0.2263
8 -13 6 2.1942 -0.2950
8 -13 7 -2.2366 0.1470
8 -13 8 -4.0583 0.2691
8 -13 9 -2.3175 0.2441
8 -13 10 2.3880 -0.1619
8 -12 0 0.1092 0.1780
8 -12 1 -4.3368 0.2006
8 -12 2 5.4446 -0.0050
8 -12 3 5.2806 -0.1988
8 -12 4 5.4758 -0.1171
8 -12 5 5.7482 0.0438
8 -12 6 3.4483 -0.0312
8 -12 7 1.5120 0.0363
8 -12 8 2.4074 -0.2013
8 -12 9 5.0104 0.2699
8 -12 10 5.8898 0.2232
8 -12 11 3.8610 0.3322
8 -12 12 3.1908 0.0359
8 -11 0 -2.3434 0.1609
8 -11 1 2.9565 0.1870
8 -11 2 0.2834 0.1261
8 -11 3 -4.0070 0.0654
8 -11 4 2.6755 -0.0839
8 -11 5 2.4873 -0.0566
8 -11 6 2.8469 -0.1229
8 -11 7 -5.5281 0.0700
8 -11 8 -1.3077 0.1653
8 -11 9 -0.1775 0.1151
8 -11 10 -0.0666 -0.0362
8 -11 11 3.0377 0.1176
8 -11 12 2.7806 0.2874
8 -11 13 4.7992 0.0999
8 -10 0 2.6779 -0.0284
8 -10 1 -1.4733 -0.1746
8 -10 2 6.1750 -0.0097
8 -10 3 1.9759 -0.0247
8 -10 4 6.2144 0.0856
8 -10 5 3.9196 -0.1338
8 -10 6 2.2756 -0.1182
8 -10 7 5.4283 -0.0673
8 -10 8 1.0938 -0.0266
8 -10 9 0.7907 0.2340
8 -10 10 2.1751 0.0799
8 -10 11 2.3376 0.2965
8 -10 12 6.0781 0.0362
8 -10 13 3.9992 0.0737
8 -10 14 1.4483 0.4866
8 -10 15 0.7261 0.3176
8 -9 0 -0.0940 -0.0958
8 -9 1 -0.4151 -0.0598
8 -9 2 -5.3859 -0.0498
8 -9 3 -6.8010 -0.1264
8 -9 4 1.1889 -0.2089
8 -9 5 -0.2500 -0.0455
8 -9 6 1.6516 0.0399
8 -9 7 -9.8805 0.0909
8 -9 8 -0.8364 0.0869
8 -9 9 0.5007 -0.0313
8 -9 10 1.3947 0.0834
8 -9 11 6.3835 0.1002
8 -9 12 3.1032 0.1313
8 -9 13 3.1994 0.1519
8 -9 14 -0.5922 -0.1824
8 -9 15 2.3181 0.2065
8 -9 16 3.2508 0.1760
8 -8 0 3.5921 -0.3641
8 -8 1 -4.0153 -0.2445
8 -8 2 4.0840 0.0785
8 -8 3 -1.1658 0.0463
8 -8 4 1.4271 0.1823
8 -8 5 -2.9581 0.0639
8 -8 6 -1.9174 0.1582
8 -8 7 4.3407 -0.0221
8 -8 8 3.4182 -0.0218
8 -8 9 0.1465 -0.0358
8 -8 10 2.8697 -0.1495
8 -8 11 -1.2164 0.0388
8 -8 12 2.6601 0.0477
8 -8 13 -2.0194 -0.0775
8 -8 14 -0.7043 0.1851
8 -8 15 0.1334 -0.0213
8 -8 16 -1.5028 -0.0277
8 -8 17 0.9811 0.0290
8 -7 0 1.4809 -0.2063
8 -7 1 0.6880 -0.0558
8 -7 2 -5.6890 0.1158
8 -7 3 -10.2152 0.0804
8 -7 4 -1.2488 0.1056
8 -7 5 -4.4073 0.0566
8 -7 6 3.7493 -0.0742
8 -7 7 -4.6781 -0.1921
8 -7 8 4.3446 -0.0812
8 -7 9 0.1792 -0.1451
8 -7 10 2.1125 0.0487
8 -7 11 4.7138 0.0449
8 -7 12 1.8151 -0.0633
8 -7 13 -0.1491 0.0024
8 -7 14 -0.0154 -0.0650
8 -7 15 4.3484 0.2200
8 -7 16 3.9903 0.3145
8 -7 17 -0.4995 0.1450
8 -7 18 -4.1102 0.1294
8 -6 0 3.4891 0.0527
8 -6 1 -9.9986 0.1695
8 -6 2 -2.0075 0.2064
8 -6 3 -2.5365 -0.0551
8 -6 4 -4.2294 -0.0237
8 -6 5 -5.9287 -0.1057
8 -6 6 -1.3336 -0.0244
8 -6 7 3.4134 -0.0467
8 -6 8 1.0342 -0.0250
8 -6 9 -3.9384 -0.0192
8 -6 10 1.0486 -0.0351
8 -6 11 -5.6833 0.0018
8 -6 12 -2.1838 -0.0111
8 -6 13 -8.9178 -0.0927
8 -6 14 0.1457 0.0706
8 -6 15 -0.9822 0.1442
8 -6 16 -1.5885 0.2408
8 -6 17 -2.7692 -0.2593
8 -6 18 -0.7935 -0.7039
8 -5 0 -6.9338 -0.2342
8 -5 1 1.1401 -0.2757
8 -5 2 0.9402 -0.0930
8 -5 3 -5.5837 -0.0708
8 -5 4 0.6401 0.0041
8 -5 5 1.7229 -0.0502
8 -5 6 8.6913 -0.0346
8 -5 7 -2.5074 -0.0107
8 -5 8 0.7270 0.1529
8 -5 9 -3.6913 -0.0154
8 -5 10 0.8512 -0.0792
8 -5 11 0.5112 -0.1181
8 -5 12 -0.2252 -0.1612
8 -5 13 -0.3970 -0.0893
8 -5 14 2.3600 0.0306
8 -5 15 1.5669 0.1129
8 -5 16 1.8801 -0.0932
8 -5 17 -1.7937 -0.2365
8 -5 18 -2.7881 -0.3483
8 -5 19 -0.4524 -0.2014
8 -4 0 4.1458 -0.0659
8 -4 1 -6.1233 -0.0167
8 -4 2 -1.6864 -0.0000
8 -4 3 -3.1615 -0.0329
8 -4 4 -6.4649 0.1524
8 -4 5 -7.7484 0.1472
8 -4 6 -7.0307 0.1663
8 -4 7 -0.2433 0.1418
8 -4 8 -4.6572 -0.0841
8 -4 9 -5.3731 -0.1720
8 -4 10 -1.5822 -0.1072
8 -4 11 -5.2196 0.0726
8 -4 12 -2.2587 -0.0167
8 -4 14 2.4456 -0.0371
8 -4 15 -0.7670 0.0789
8 -4 16 0.3680 0.1249
8 -4 17 -3.6255 -0.2683
8 -4 18 2.4671 -0.1070
8 -4 19 1.2393 0.0508
8 -3 0 -2.7823 -0.4186
8 -3 1 3.4387 -0.2833
8 -3 2 3.4248 0.2008
8 -3 3 -3.1119 0.1929
8 -3 4 -3.1770 0.0880
8 -3 5 7.6595 -0.0946
8 -3 6 15.5450 -0.1278
8 -3 7 2.0113 -0.1373
8 -3 8 0.3045 -0.0603
8 -3 9 2.1617 0.0506
8 -3 10 5.7526 0.1324
8 -3 11 0.8622 0.0752
8 -3 12 -3.3099 -0.0421
8 -3 13 0.6752 -0.1543
8 -3 14 3.7262 -0.0357
8 -3 15 -0.2787 0.0064
8 -3 16 3.9398 -0.1471
8 -3 17 2.1605 -0.1734
8 -3 18 0.8689 -0.3428
8 -3 19 -0.4331 -0.2849
8 -2 0 1.2325 0.2935
8 -2 1 -4.0916 0.3252
8 -2 2 2.5085 0.0827
8 -2 3 -3.7907 -0.0776
8 -2 4 4.7726 -0.1247
8 -2 5 3.6057 -0.1353
8 -2 6 -5.4907 -0.0444
8 -2 7 1.5691 0.0418
8 -2 8 -1.7389 0.0849
8 -2 9 1.7537 0.0702
8 -2 10 -2.4008 -0.0204
8 -2 11 -4.7480 -0.0412
8 -2 12 -3.8407 -0.2111
8 -2 13 -8.4955 0.0106
8 -2 14 1.2443 -0.0526
8 -2 15 0.6849 0.0589
8 -2 16 3.9759 -0.0493
8 -2 17 -3.0396 -0.0681
8 -2 18 1.6885 0.2321
8 -2 19 -0.4296 0.1565
8 -2 20 1.7647 0.1047
8 -1 0 10.2787 -0.3316
8 -1 1 11.6412 -0.4227
8 -1 2 11.8647 -0.0601
8 -1 3 8.5712 -0.2055
8 -1 4 0.7141 -0.1169
8 -1 5 4.1266 -0.1094
8 -1 6 10.4507 0.0146
8 -1 7 -3.6163 0.0995
8 -1 8 -1.7693 0.0780
8 -1 9 4.8115 0.0684
8 -1 10 6.0629 0.0131
8 -1 11 -0.1828 -0.0369
8 -1 12 -6.0026 0.0581
8 -1 13 0.8661 0.0365
8 -1 14 0.6821 0.0657
8 -1 15 -3.2029 0.0114
8 -1 16 1.3370 0.1482
8 -1 17 0.9240 0.1734
8 -1 18 2.5695 0.0828
8 -1 19 2.5146 -0.0594
8 -1 20 7.2325 -0.4004
8 0 0 2.4504 0.0085
8 0 1 -5.8704 0.0250
8 0 2 4.1729 -0.1491
8 0 3 -15.4555 -0.0781
8 0 4 3.3915 -0.0111
8 0 5 2.7422 0.1091
8 0 6 -4.8892 0.1221
8 0 7 1.7049 -0.0482
8 0 8 2.7957 -0.1097
8 0 9 5.6214 -0.1812
8 0 10 -0.1739 -0.0798
8 0 11 -0.8333 0.1180
8 0 12 0.3980 0.1456
8 0 13 -4.8790 0.1059
8 0 14 -1.5386 0.0073
8 0 15 -2.0116 0.0969
8 0 16 3.4769 0.0894
8 0 17 -0.7396 0.1526
8 0 18 3.6295 0.0192
8 0 19 2.8558 -0.2594
8 0 20 4.5702 0.0494
8 1 0 5.3033 -0.4682
8 1 1 1.4143 -0.2692
8 1 2 3.5135 0.2422
8 1 3 9.9357 0.2175
8 1 4 9.7599 0.3139
8 1 5 3.6935 0.0367
8 1 6 8.4148 -0.1278
8 1 7 -9.5616 -0.1738
8 1 8 1.1483 -0.0538
8 1 9 6.1155 0.0220
8 1 10 7.7447 0.1276
8 1 11 -0.6954 0.0257
8 1 12 -5.0430 -0.0504
8 1 13 -0.9392 -0.1700
8 1 14 -3.5080 -0.0704
8 1 15 -2.9450 -0.0267
8 1 16 1.7693 0.1128
8 1 17 -0.5371 -0.1783
8 1 18 1.8683 -0.0891
8 1 19 2.4328 0.0407
8 1 20 5.6000 0.2196
8 2 0 -5.4654 0.5111
8 2 1 -10.9455 0.4283
8 2 2 6.2974 0.1676
8 2 3 -17.5869 -0.0043
8 2 4 4.9953 -0.1225
8 2 5 1.1439 -0.1221
8 2 6 0.5661 -0.0533
8 2 7 7.7536 -0.0187
8 2 8 12.2705 0.0181
8 2 9 4.8242 -0.0392
8 2 10 -2.4271 -0.0259
8 2 11 -3.4659 0.0007
8 2 12 5.2504 -0.0135
8 2 13 1.3674 -0.0341
8 2 14 5.0476 0.0792
8 2 15 0.6411 -0.0077
8 2 16 1.8479 -0.0535
8 2 17 -3.4333 0.0135
8 2 18 1.5220 0.1403
8 2 19 1.2438 0.1684
8 2 20 2.0415 0.1855
8 3 0 5.5644 -0.3974
8 3 1 2.2469 -0.3996
8 3 2 0.9852 -0.1604
8 3 3 10.9901 -0.2195
8 3 4 14.3555 -0.0671
8 3 5 5.1968 -0.0780
8 3 6 13.0766 0.0119
8 3 7 -6.4195 0.0417
8 3 8 3.3234 0.0296
8 3 9 -3.8282 -0.0979
8 3 10 1.9651 -0.0375
8 3 11 -1.6607 -0.1134
8 3 12 2.5642 -0.0769
8 3 13 1.3470 -0.0059
8 3 14 -4.4878 0.0539
8 3 15 -5.8216 -0.0301
8 3 16 -0.0094 0.0932
8 3 17 -2.0543 0.0453
8 3 18 0.9474 0.1261
8 3 19 0.0324 -0.2612
8 3 20 2.7704 -0.1875
8 4 0 -1.8776 -0.0263
8 4 1 -5.0476 -0.0853
8 4 2 8.6892 -0.2165
8 4 3 -12.7381 -0.1156
8 4 4 5.9562 0.0884
8 4 5 -1.0879 0.1552
8 4 6 -2.0648 0.1434
8 4 7 1.2382 0.0698
8 4 8 7.2071 -0.0019
8 4 9 1.4560 -0.0288
8 4 10 2.0015 -0.0303
8 4 11 1.4771 -0.0442
8 4 12 7.7627 -0.0268
8 4 13 -4.9221 0.0341
8 4 14 -0.9436 -0.0609
8 4 15 -0.1614 -0.1445
8 4 16 5.0455 -0.0930
8 4 17 -0.9465 -0.1620
8 4 18 3.3797 -0.3162
8 4 19 0.6088 -0.1090
8 5 0 5.6970 -0.3849
8 5 1 4.2097 -0.2300
8 5 2 -1.4139 0.2789
8 5 3 9.1409 0.2579
8 5 4 4.3139 0.2724
8 5 5 -6.6258 0.0466
8 5 6 4.0430 0.0031
8 5 7 -2.3377 0.0368
8 5 8 8.1206 -0.0356
8 5 9 -2.7824 0.0255
8 5 10 2.7599 0.0633
8 5 11 -3.8087 0.1358
8 5 12 -3.0121 0.0926
8 5 13 -5.7945 0.0660
8 5 14 -1.3083 -0.1130
8 5 15 0.5374 -0.1400
8 5 16 4.1484 0.0772
8 5 17 -0.6379 0.2059
8 5 18 0.7657 0.1780
8 5 19 -2.5466 -0.0499
8 6 0 -1.3177 0.3959
8 6 1 -1.7704 0.4797
8 6 2 5.8270 0.1139
8 6 3 -12.7809 -0.0528
8 6 4 -1.7453 -0.2220
8 6 5 -2.6542 -0.2233
8 6 6 -0.3169 -0.1424
8 6 7 -1.0586 -0.0613
8 6 8 1.4589 0.0130
8 6 9 -0.0088 0.0469
8 6 10 1.1996 0.0643
8 6 11 -0.6182 -0.0656
8 6 12 3.7594 -0.0626
8 6 13 -2.6566 -0.0193
8 6 14 3.4542 -0.1821
8 6 15 5.1523 0.1958
8 6 16 6.1008 0.2657
8 6 17 -2.2703 0.1782
8 6 18 1.2128 -0.3050
8 6 19 0.4471 0.0258
8 7 0 3.5043 0.0183
8 7 1 -2.5280 -0.3038
8 7 2 -7.9480 -0.0317
8 7 3 7.8507 -0.1684
8 7 4 5.6503 0.0874
8 7 5 -2.7997 0.0194
8 7 6 0.3043 0.1347
8 7 7 0.5595 0.1224
8 7 8 7.2438 -0.0011
8 7 9 0.2372 0.1452
8 7 10 3.7332 -0.0125
8 7 11 0.8600 0.0906
8 7 12 2.6855 -0.0709
8 7 13 1.2528 -0.0593
8 7 14 4.8423 -0.2350
8 7 15 1.2274 -0.0382
8 7 16 -2.2571 -0.0318
8 7 17 -4.7641 -0.3069
8 7 18 -0.1677 -0.5666
8 8 0 -5.3548 -0.0920
8 8 1 -3.6192 -0.1165
8 8 2 10.7311 -0.1317
8 8 3 -2.9584 -0.0106
8 8 4 -1.4518 0.0408
8 8 5 -3.6787 0.1350
8 8 6 1.1483 0.1210
8 8 7 -0.5734 0.0621
8 8 8 2.6770 0.0710
8 8 9 3.2698 0.0348
8 8 10 2.5617 -0.0131
8 8 11 1.3382 -0.0117
8 8 12 0.7003 0.1297
8 8 13 -2.4039 0.1209
8 8 14 -0.1085 0.0713
8 8 15 2.6449 0.3304
8 8 16 3.6565 -0.1051
8 8 17 1.0527 0.0325
8 9 0 7.5085 -0.0142
8 9 1 -0.2612 0.1388
8 9 2 -4.1212 0.3919
8 9 3 3.1613 0.2784
8 9 4 3.0073 0.2937
8 9 5 -2.0408 0.0104
8 9 6 -0.9123 -0.0414
8 9 7 2.4328 -0.1946
8 9 8 5.1494 -0.1870
8 9 9 0.7202 -0.1271
8 9 10 0.6779 -0.0479
8 9 11 -0.5418 0.0885
8 9 12 0.7240 0.0022
8 9 13 0.9541 0.0601
8 9 14 3.4673 -0.2857
8 9 15 3.0939 -0.0290
8 9 16 0.1325 -0.0031
8 9 17 -2.4336 -0.2556
8 10 0 -7.2235 0.5742
8 10 1 -9.4593 0.1459
8 10 2 7.8810 0.1851
8 10 3 -2.3110 -0.1578
8 10 4 0.8346 0.0227
8 10 5 -0.6613 -0.1187
8 10 6 5.4121 -0.0036
8 10 7 0.9072 -0.0918
8 10 8 4.3642 -0.0018
8 10 9 2.5697 0.1571
8 10 10 3.0594 -0.0403
8 10 11 4.0051 0.0962
8 10 12 0.6169 -0.0368
8 10 13 -3.6367 -0.3644
8 10 14 -2.4681 -0.1479
8 10 15 2.2744 0.0284
8 10 16 0.7845 -0.4150
8 11 0 4.3935 -0.0990
8 11 1 3.2715 0.0806
8 11 2 5.4410 -0.1806
8 11 3 4.8758 -0.1103
8 11 4 3.5048 -0.1863
8 11 5 -4.5483 -0.0534
8 11 6 -4.3547 -0.0270
8 11 7 -1.4991 -0.0118
8 11 8 0.4493 0.2071
8 11 9 -0.6784 -0.1330
8 11 10 1.9151 0.1602
8 11 11 1.0872 -0.0131
8 11 12 -1.6562 0.0430
8 11 13 -0.9648 0.4580
8 11 14 1.9907 0.3215
8 11 15 1.2463 0.6257
8 12 0 -2.0253 -0.0833
8 12 1 -3.8793 -0.5005
8 12 2 6.7388 -0.0046
8 12 3 -5.1771 -0.3054
8 12 4 -2.4453 0.4272
8 12 5 -0.5876 0.0187
8 12 6 6.5672 0.3697
8 12 7 2.6749 -0.0334
8 12 8 4.8207 -0.2647
8 12 9 2.5145 -0.1618
8 12 10 5.0785 -0.4638
8 12 11 4.0745 -0.1643
8 12 12 2.0718 -0.2582
8 12 13 -3.0906 -0.5640
8 13 0 2.9690 -0.1374
8 13 1 4.3375 0.1026
8 13 2 3.2218 -0.2713
8 13 3 1.7133 0.0495
8 13 4 4.6336 -0.0731
8 13 5 0.6243 0.2191
8 13 6 -0.2561 -0.0454
8 13 7 -2.1237 -0.1743
8 13 8 -2.3404 0.2342
8 13 9 -1.2747 -0.1063
8 13 10 3.0900 0.3500
8 13 11 3.7991 0.0690
8 14 0 0.2595 -0.1075
8 14 1 -0.5323 -0.2551
8 14 2 4.2205 0.2710
8 14 3 -1.1773 -0.2199
8 14 4 -2.3079 0.2395
8 14 5 -1.9542 -0.4888
8 14 6 -0.3234 0.0911
8 14 7 -0.1126 -0.0510
8 14 8 1.6606 -0.2131
8 14 9 2.3240 -0.2425
8 15 0 2.4136 0.4441
8 15 1 5.6395 0.2051
8 15 2 1.2394 -0.4947
8 15 3 -0.9578 -0.4871
8 15 4 -0.0614 -0.4596
8 15 5 0.0392 0.0116
8 15 6 -0.1962 0.0647
9 -13 0 -3.0749 0.2547
9 -13 1 -5.0085 0.2036
9 -13 2 -1.5952 -0.1214
9 -13 3 -2.9590 -0.4143
9 -13 4 -5.7959 -0.3006
9 -13 5 0.8955 0.0728
9 -13 7 -0.0524 0.0093
9 -13 8 -1.4338 0.0610
9 -12 0 -2.1972 0.0233
9 -12 1 3.6381 0.1170
9 -12 2 -2.5676 0.2484
9 -12 3 0.9230 0.0173
9 -12 4 0.5862 -0.1477
9 -12 5 0.3236 -0.3210
9 -12 6 0.4232 -0.0600
9 -12 7 -0.9162 0.2022
9 -12 8 0.1904 0.5114
9 -12 9 3.5104 0.2596
9 -12 10 0.5801 0.2929
9 -11 0 -2.2342 0.5656
9 -11 1 -0.0234 0.2561
9 -11 2 3.2725 0.1757
9 -11 3 -0.7338 -0.2086
9 -11 4 -5.9264 -0.0882
9 -11 5 0.3967 -0.0947
9 -11 6 -1.6630 0.0962
9 -11 7 2.9949 -0.0712
9 -11 8 -4.5233 -0.0384
9 -11 9 -2.7583 0.1696
9 -11 10 -3.1087 0.4212
9 -11 11 -2.4519 0.4565
9 -11 12 -1.8666 0.0970
9 -10 0 0.8661 0.1726
9 -10 1 4.1003 -0.0470
9 -10 2 -6.2718 0.0011
9 -10 3 -2.9348 -0.3017
9 -10 4 -3.2349 -0.2769
9 -10 5 3.1775 -0.1131
9 -10 6 3.5887 0.1322
9 -10 7 -1.5583 0.2093
9 -10 8 -0.9382 0.1753
9 -10 9 -0.8590 0.1231
9 -10 10 -5.9177 0.2136
9 -10 11 -1.1984 0.3908
9 -10 12 -1.7583 0.6512
9 -10 13 1.0084 0.3809
9 -10 14 -1.9617 -0.0881
9 -9 0 -3.8473 -0.1091
9 -9 1 -0.5868 -0.2317
9 -9 2 0.0195 0.2029
9 -9 3 -5.0688 0.0611
9 -9 4 -3.9278 0.1780
9 -9 5 2.8224 -0.0065
9 -9 6 -3.2271 0.0820
9 -9 7 0.0691 -0.0864
9 -9 8 -7.4579 -0.0095
9 -9 9 -2.5893 0.0294
9 -9 10 -1.4793 0.0477
9 -9 11 -2.3372 0.2524
9 -9 12 -2.4171 -0.0000
9 -9 13 -1.9518 0.2130
9 -9 14 -0.3114 0.4291
9 -9 15 2.4328 0.1729
9 -8 0 1.6783 -0.0592
9 -8 1 2.7794 0.1376
9 -8 2 -7.3743 0.3579
9 -8 3 -1.2893 -0.0588
9 -8 4 -0.1983 -0.0342
9 -8 5 -1.1865 -0.0044
9 -8 6 1.2000 0.0291
9 -8 7 -1.7953 0.0048
9 -8 8 3.5564 -0.1888
9 -8 9 1.3127 -0.0314
9 -8 10 -4.1565 -0.0181
9 -8 11 -0.5012 0.0593
9 -8 12 -3.2470 0.0768
9 -8 13 -1.7712 0.1117
9 -8 14 -3.1159 -0.1364
9 -8 15 3.5566 0.4735
9 -8 16 3.0992 0.3892
9 -7 0 -3.2976 0.1559
9 -7 1 -1.5207 0.1313
9 -7 2 0.7002 0.2368
9 -7 3 -5.1568 -0.0412
9 -7 4 -6.1806 -0.1046
9 -7 5 3.1704 -0.1470
9 -7 6 0.3721 -0.0709
9 -7 7 2.1774 -0.1046
9 -7 8 -2.5554 0.0226
9 -7 9 -3.3024 -0.0322
9 -7 10 -2.1801 -0.1800
9 -7 11 -4.4891 0.0236
9 -7 12 -3.1398 -0.0279
9 -7 13 -4.7671 0.0868
9 -7 14 -0.7398 0.2676
9 -7 15 1.2168 0.2271
9 -7 16 3.2876 0.3430
9 -7 17 2.4868 0.4926
9 -6 0 -0.0066 -0.4397
9 -6 1 2.9566 -0.2345
9 -6 2 -8.3848 0.0381
9 -6 3 -1.5013 -0.1698
9 -6 4 4.4288 0.0045
9 -6 5 -2.9955 -0.0497
9 -6 6 -0.1484 -0.0238
9 -6 7 -2.0916 0.1103
9 -6 8 1.5996 0.0009
9 -6 9 -2.1990 0.0131
9 -6 10 -1.3486 -0.1191
9 -6 11 0.4123 -0.0236
9 -6 12 -3.3053 -0.0602
9 -6 13 -4.1918 0.0822
9 -6 14 -2.7121 0.0999
9 -6 15 5.6464 0.4281
9 -6 16 3.1078 0.3584
9 -6 17 -0.9589 0.1819
9 -5 0 -2.5973 0.0003
9 -5 1 -3.4278 0.0398
9 -5 2 2.9645 0.0534
9 -5 3 2.4770 0.0186
9 -5 4 -7.9014 0.0320
9 -5 5 1.7602 0.1238
9 -5 6 2.9289 0.1343
9 -5 7 4.1682 0.0490
9 -5 8 -0.5047 -0.1021
9 -5 9 -2.3296 -0.1860
9 -5 10 -0.2186 -0.1795
9 -5 11 -1.2556 0.0282
9 -5 12 -0.1649 0.0296
9 -5 13 -2.1046 0.0344
9 -5 14 4.4888 -0.0012
9 -5 15 1.6334 -0.1111
9 -5 16 1.5879 -0.1576
9 -5 17 1.7347 -0.3326
9 -5 18 2.1403 -0.0298
9 -4 0 1.7146 -0.4677
9 -4 1 10.4368 -0.1483
9 -4 2 -2.7638 0.2520
9 -4 3 -3.5799 0.1034
9 -4 4 -1.6760 0.1240
9 -4 5 -2.0931 -0.1010
9 -4 6 -0.7807 -0.1382
9 -4 7 -1.1734 -0.0272
9 -4 8 -0.3960 -0.0204
9 -4 9 0.9403 -0.0079
9 -4 10 5.1541 -0.0329
9 -4 11 2.9283 0.0181
9 -4 12 -3.4148 -0.0140
9 -4 13 -3.4929 -0.1195
9 -4 14 -4.3313 -0.0312
9 -4 15 2.8097 -0.0441
9 -4 16 3.0864 0.0704
9 -4 17 0.9806 0.2300
9 -4 18 -0.9388 0.2130
9 -3 0 3.6318 0.3198
9 -3 1 -1.1478 0.1000
9 -3 2 0.8869 -0.0799
9 -3 3 2.9572 -0.1416
9 -3 4 -8.5469 -0.2016
9 -3 5 0.3555 -0.1434
9 -3 6 1.2039 -0.0286
9 -3 7 7.7611 0.0198
9 -3 8 1.4571 0.0124
9 -3 9 6.3773 0.0526
9 -3 10 5.0691 0.1231
9 -3 11 5.4770 0.1027
9 -3 12 0.9480 -0.0323
9 -3 13 -1.0026 0.0294
9 -3 14 5.9496 0.0423
9 -3 15 4.6117 -0.0067
9 -3 16 2.3821 -0.1742
9 -3 17 3.6625 -0.4234
9 -3 18 3.8108 0.0458
9 -3 19 0.3848 0.0951
9 -2 0 0.4757 -0.4514
9 -2 1 10.2631 -0.2525
9 -2 2 2.2404 0.0688
9 -2 3 -0.5506 -0.1660
9 -2 4 -5.8954 -0.0230
9 -2 5 5.3002 -0.0771
9 -2 6 2.3909 0.1023
9 -2 7 0.1616 0.1891
9 -2 8 -0.9254 0.1951
9 -2 9 7.9500 0.1045
9 -2 10 6.8607 -0.0338
9 -2 11 2.3476 -0.1622
9 -2 12 -6.3775 -0.0228
9 -2 13 0.5526 -0.0381
9 -2 14 -5.2884 0.0272
9 -2 15 -1.2639 -0.2919
9 -2 16 -0.4218 -0.1941
9 -2 17 0.3834 -0.0104
9 -2 18 -3.3402 0.1692
9 -2 19 -1.7628 0.4266
9 -1 0 4.6898 0.2343
9 -1 1 1.3181 -0.0750
9 -1 2 0.9941 -0.0967
9 -1 3 -2.4872 -0.0195
9 -1 4 -4.7468 0.0179
9 -1 5 -0.4022 0.0980
9 -1 6 -6.7842 0.1657
9 -1 7 3.5018 0.0338
9 -1 8 -4.7570 -0.0082
9 -1 9 6.5599 -0.1242
9 -1 10 2.1535 -0.0816
9 -1 11 8.3331 0.0568
9 -1 12 3.4180 0.1763
9 -1 13 2.5710 0.1540
9 -1 14 1.4383 -0.0766
9 -1 15 1.4402 -0.1053
9 -1 16 -1.3415 -0.0709
9 -1 17 2.1750 0.1608
9 -1 18 1.2356 0.3386
9 -1 19 2.2857 0.0662
9 0 0 -3.6657 -0.6255
9 0 1 -3.5931 -0.1007
9 0 2 -8.1975 0.3323
9 0 3 -5.0259 0.1554
9 0 4 -9.8207 0.2812
9 0 5 4.2450 -0.0567
9 0 6 0.2535 -0.0543
9 0 7 -4.0615 -0.1391
9 0 8 0.1540 -0.0364
9 0 9 13.1104 -0.0050
9 0 10 6.7716 0.1186
9 0 11 4.4449 0.1360
9 0 12 -6.0166 0.1026
9 0 13 1.7763 -0.0535
9 0 14 -7.9328 0.0284
9 0 15 -1.0872 0.1617
9 0 16 -0.7151 0.3595
9 0 17 2.2506 0.1424
9 0 18 -2.0620 -0.1043
9 0 19 0.0969 -0.1385
9 1 0 -8.5539 0.5974
9 1 1 -8.5354 0.2103
9 1 2 -0.0215 0.1321
9 1 3 -6.2755 -0.0979
9 1 4 3.9150 -0.2429
9 1 5 3.6253 -0.1956
9 1 6 -4.8119 -0.0918
9 1 7 5.9379 -0.0475
9 1 8 -3.9419 0.0942
9 1 9 2.8447 0.0661
9 1 10 -4.7163 0.0073
9 1 11 1.3980 -0.0423
9 1 12 0.2847 -0.0885
9 1 13 5.1502 -0.0180
9 1 14 2.4919 0.0989
9 1 15 2.7521 0.1876
9 1 16 -0.0803 -0.0743
9 1 17 1.8539 -0.1207
9 1 18 -3.3379 -0.2884
9 1 19 0.3105 -0.0203
9 2 0 -3.1431 -0.5454
9 2 1 -1.6173 -0.1951
9 2 2 -5.4483 -0.0324
9 2 3 -0.2373 -0.0863
9 2 4 -5.6452 0.0996
9 2 5 0.1779 -0.0947
9 2 6 -2.1219 0.0921
9 2 7 -8.1579 0.1381
9 2 8 2.6377 0.1972
9 2 9 8.4991 -0.0167
9 2 10 -0.3586 -0.0895
9 2 11 1.4865 -0.0843
9 2 12 -0.5655 -0.0652
9 2 13 4.2624 0.0459
9 2 14 -7.3943 0.1224
9 2 15 0.2378 0.0727
9 2 16 -2.2666 -0.1266
9 2 17 -1.6037 -0.1419
9 2 18 -3.9760 0.1102
9 2 19 1.3290 0.1523
9 3 0 -1.5484 0.0724
9 3 1 -1.4674 -0.2851
9 3 2 4.9974 -0.1350
9 3 3 -5.3158 -0.1349
9 3 4 5.3583 -0.0336
9 3 5 -0.1907 0.1063
9 3 6 -4.1129 0.0492
9 3 7 6.8837 -0.0128
9 3 8 -2.9333 -0.1037
9 3 9 -4.1610 -0.1287
9 3 10 -7.0191 -0.0828
9 3 11 -0.4808 0.0175
9 3 12 -0.2368 -0.0631
9 3 13 0.1317 0.0714
9 3 14 -1.8565 0.0845
9 3 15 -1.3855 0.0553
9 3 16 0.2571 0.1211
9 3 17 3.7934 0.3138
9 3 18 0.0604 0.0525
9 3 19 2.1822 -0.0011
9 4 0 1.0914 -0.5217
9 4 1 4.5324 0.0468
9 4 2 -1.6720 0.3512
9 4 3 3.8738 0.3290
9 4 4 -5.4774 0.2710
9 4 5 -3.2318 -0.1051
9 4 6 -2.8038 -0.1264
9 4 7 -9.5427 -0.0916
9 4 8 1.6455 -0.1094
9 4 9 2.8392 -0.0144
9 4 10 -0.0425 0.0080
9 4 11 0.1189 0.0334
9 4 12 1.0003 -0.0576
9 4 13 -0.1911 0.0228
9 4 14 -6.7787 -0.0680
9 4 15 2.3560 -0.2282
9 4 16 2.3381 -0.2196
9 4 17 -0.2635 -0.1080
9 4 18 -3.0953 -0.0836
9 4 19 1.3795 -0.3962
9 5 0 -0.7598 0.4900
9 5 1 3.8857 0.2785
9 5 2 3.1067 0.0943
9 5 3 -4.2675 -0.0940
9 5 4 3.2471 -0.2201
9 5 5 -2.7067 -0.1193
9 5 6 -4.6010 -0.1590
9 5 7 6.2168 -0.0141
9 5 8 1.1520 0.0304
9 5 9 -0.8818 0.0735
9 5 10 -2.2304 0.0413
9 5 11 0.6172 0.0301
9 5 12 -0.7736 -0.0706
9 5 13 -4.1661 -0.0012
9 5 14 -0.5001 -0.2286
9 5 15 2.6187 -0.1697
9 5 16 3.2955 0.1849
9 5 17 0.7667 0.1807
9 5 18 -1.7893 -0.1282
9 6 0 0.4373 -0.1590
9 6 1 2.7238 -0.2106
9 6 2 -2.7101 -0.0935
9 6 3 7.6317 -0.2042
9 6 4 -5.2184 -0.0122
9 6 5 -0.4699 -0.1502
9 6 6 0.2597 0.0398
9 6 7 -3.1680 0.0684
9 6 8 0.3363 -0.1206
9 6 9 0.0236 0.0367
9 6 10 0.5158 -0.0691
9 6 11 -2.0824 0.0340
9 6 12 0.0896 -0.0841
9 6 13 1.7567 0.0878
9 6 14 3.8878 0.0144
9 6 15 6.8158 0.0625
9 6 16 2.6214 0.2973
9 6 17 -2.2068 0.0619
9 6 18 -2.5420 -0.1464
9 7 0 -1.2826 -0.1160
9 7 1 5.3077 -0.2011
9 7 2 0.5044 -0.2339
9 7 3 -2.3883 -0.1591
9 7 4 3.6142 -0.0867
9 7 5 2.1525 0.1199
9 7 6 -2.5722 0.0540
9 7 7 3.0676 0.0309
9 7 8 1.4332 -0.0798
9 7 9 3.4301 -0.1138
9 7 10 -0.3987 -0.1700
9 7 11 2.4553 -0.1195
9 7 12 3.1977 0.0616
9 7 13 1.1894 0.1050
9 7 14 1.5913 -0.1565
9 7 15 1.1729 -0.1010
9 7 16 0.5608 -0.1232
9 7 17 -2.3680 -0.5622
9 8 0 -1.7384 -0.1782
9 8 1 -3.5648 -0.0639
9 8 2 -2.9579 0.1719
9 8 3 12.7430 0.1564
9 8 4 -1.0737 0.3157
9 8 5 0.2069 -0.0030
9 8 6 -3.6809 0.1354
9 8 7 -0.0329 -0.0597
9 8 8 -0.4391 0.0061
9 8 9 1.5165 0.0601
9 8 10 0.3065 -0.0054
9 8 11 -1.4665 0.0689
9 8 12 -1.1734 -0.0089
9 8 13 -1.2938 0.1246
9 8 14 0.9187 -0.1220
9 8 15 3.5526 0.1021
9 8 16 2.9465 0.1551
9 9 0 -3.6205 0.2813
9 9 1 4.1380 0.0159
9 9 2 4.5385 0.1525
9 9 3 -0.7692 -0.2569
9 9 4 0.3971 -0.1756
9 9 5 1.7812 -0.2652
9 9 6 -1.6817 -0.1264
9 9 7 -0.2972 -0.0905
9 9 8 -1.5749 -0.0326
9 9 9 0.1101 -0.0172
9 9 10 -5.1398 -0.1329
9 9 11 0.7497 0.0326
9 9 12 0.0347 0.1930
9 9 13 -0.5272 0.0908
9 9 14 -0.0857 0.1708
9 9 15 1.4521 0.2875
9 9 16 1.5905 0.1098
9 10 0 -3.4450 -0.0134
9 10 1 -6.6400 0.1305
9 10 2 -3.6554 -0.1341
9 10 3 9.7633 -0.0469
9 10 4 2.0726 -0.0636
9 10 5 1.7112 -0.0934
9 10 6 -3.5412 0.1840
9 10 7 1.7528 -0.0210
9 10 8 -1.4089 0.2885
9 10 9 1.8578 -0.1813
9 10 10 0.5152 0.0090
9 10 11 1.4420 -0.3030
9 10 12 0.6332 -0.1825
9 10 13 -0.4897 -0.0789
9 10 14 -2.2329 -0.3385
9 10 15 -0.1696 0.0598
9 11 0 -8.1601 -0.0020
9 11 1 0.3379 -0.5819
9 11 2 8.7630 0.1097
9 11 3 3.0535 -0.3517
9 11 4 2.0632 0.3121
9 11 5 2.7205 -0.1645
9 11 6 1.0737 0.1912
9 11 7 -0.1276 -0.0732
9 11 8 -0.2833 0.1429
9 11 9 -1.1414 0.2486
9 11 10 -4.9556 0.1115
9 11 11 2.0935 0.4450
9 11 12 -0.8372 0.4787
9 11 13 -3.1205 0.2917
9 12 0 -1.3753 -0.0026
9 12 1 -0.0002 0.6199
9 12 2 -0.8036 0.2776
9 12 3 2.5232 0.4516
9 12 4 -1.3374 -0.0669
9 12 5 -1.3450 -0.0875
9 12 6 -2.0116 -0.1737
9 12 7 2.6741 -0.2468
9 12 8 -1.8205 0.1321
9 12 9 -0.4076 -0.6264
9 12 10 0.6126 0.0455
9 12 11 1.8006 -0.4835
9 12 12 -0.8934 -0.1034
9 13 0 -5.1809 0.8414
9 13 1 0.5194 0.1531
9 13 2 5.0308 0.4821
9 13 3 0.3070 -0.4249
9 13 4 0.7593 0.1652
9 13 5 3.2217 -0.5955
9 13 6 3.1775 0.1737
9 13 7 0.4019 -0.2045
9 13 8 1.2635 0.1819
9 13 9 1.0341 0.4293
9 13 10 -0.9186 0.3894
9 14 0 0.2360 0.5477
9 14 1 2.6517 0.6223
9 14 2 -0.4366 0.1291
9 14 3 0.0472 0.1978
9 14 4 -1.1893 -0.2596
9 14 5 -3.9047 -0.1129
9 14 6 -5.2218 -0.3585
9 14 7 -2.3456 -0.2147
10 -12 0 3.8418 0.8681
10 -12 1 -0.5710 0.6923
10 -12 2 5.6603 0.1540
10 -12 3 0.5754 -0.3673
10 -12 4 1.4819 -0.2905
10 -12 6 1.5813 0.2039
10 -12 7 1.3424 0.2791
10 -12 8 -2.2020 0.0676
10 -11 0 0.7599 0.2273
10 -11 1 -0.8363 0.2037
10 -11 2 0.2054 0.0755
10 -11 3 0.5512 -0.1678
10 -11 4 -0.2731 -0.4431
10 -11 5 1.0409 -0.2984
10 -11 6 6.2489 0.0558
10 -11 7 3.4789 0.3807
10 -11 8 5.7608 0.2974
10 -11 9 2.4603 0.0642
10 -11 10 -1.2390 -0.2516
10 -10 0 -0.4086 0.2326
10 -10 1 -1.8947 0.1013
10 -10 2 2.5436 -0.0544
10 -10 3 -6.1574 -0.1990
10 -10 4 -1.2475 -0.1263
10 -10 5 1.1215 -0.0273
10 -10 6 3.1877 0.2285
10 -10 7 4.6097 0.1470
10 -10 8 -2.2831 0.0476
10 -10 9 2.5760 0.3417
10 -10 10 3.2855 0.5103
10 -10 11 -0.3631 0.4566
10 -10 12 -2.4478 0.0866
10 -9 0 -2.2881 -0.0653
10 -9 1 -4.1931 0.0604
10 -9 2 -1.1396 0.0563
10 -9 3 -0.6073 0.0068
10 -9 4 -0.4025 -0.0995
10 -9 5 2.2505 0.1189
10 -9 6 7.5936 0.1408
10 -9 7 -0.0109 0.0855
10 -9 8 4.7364 0.0348
10 -9 9 2.7668 0.2116
10 -9 10 0.2315 0.0527
10 -9 11 4.5080 0.2563
10 -9 12 -0.2044 0.2524
10 -9 13 -0.7710 -0.0305
10 -8 0 -3.1876 0.2104
10 -8 1 -1.2361 0.2060
10 -8 2 2.9834 0.2113
10 -8 3 -6.3889 0.1301
10 -8 4 2.1034 -0.1595
10 -8 5 3.1093 -0.2274
10 -8 6 -0.1352 -0.1655
10 -8 7 4.1269 -0.1172
10 -8 8 4.8811 0.1639
10 -8 9 9.1485 0.1499
10 -8 10 6.5526 0.2616
10 -8 11 -1.5329 0.1335
10 -8 12 -2.3807 0.0432
10 -8 13 -0.8214 0.3464
10 -8 14 -0.9516 0.4431
10 -8 15 1.8932 0.1657
10 -7 0 0.2264 -0.1353
10 -7 1 -0.6753 0.0277
10 -7 2 0.5089 0.0092
10 -7 3 0.3679 -0.1057
10 -7 4 -0.5082 -0.0896
10 -7 5 -5.1056 0.0361
10 -7 6 6.9230 0.0710
10 -7 7 2.4003 0.0405
10 -7 8 5.0816 0.0375
10 -7 9 -1.6971 0.2115
10 -7 10 -4.6145 0.0252
10 -7 11 -0.5692 0.1240
10 -7 12 -3.6841 0.2236
10 -7 13 -5.3201 0.2189
10 -7 14 -4.6776 0.2754
10 -7 15 2.2638 0.4263
10 -6 0 -0.1048 -0.0860
10 -6 1 -2.6962 -0.1107
10 -6 2 1.2516 -0.0235
10 -6 3 -7.2556 0.1686
10 -6 4 -0.3334 0.0508
10 -6 5 5.0331 0.1761
10 -6 6 -3.1271 0.0301
10 -6 7 -3.2346 -0.0600
10 -6 8 -0.8470 0.0383
10 -6 9 -0.2250 -0.2298
10 -6 10 2.0091 -0.0386
10 -6 11 -1.2580 0.0428
10 -6 12 0.5362 0.2264
10 -6 13 -0.4007 0.2322
10 -6 14 1.6767 0.1557
10 -6 15 2.3799 -0.0120
10 -6 16 5.1017 0.1601
10 -5 0 1.8458 -0.3429
10 -5 1 3.7165 0.0975
10 -5 2 1.2230 0.3487
10 -5 3 2.2292 0.2651
10 -5 4 0.4915 0.2136
10 -5 5 -13.2831 -0.0135
10 -5 6 -1.6838 -0.0882
10 -5 7 -0.5426 -0.1360
10 -5 8 -0.6052 -0.1614
10 -5 9 -4.4420 -0.0830
10 -5 10 -2.9856 -0.1077
10 -5 11 -2.6526 0.0192
10 -5 12 -4.6716 0.0100
10 -5 13 -6.6123 -0.0281
10 -5 14 -1.3974 0.1535
10 -5 15 4.1888 0.0840
10 -5 16 -0.0568 -0.2833
10 -5 17 -0.7868 -0.4663
10 -4 0 5.4466 0.3776
10 -4 1 -0.3580 0.0447
10 -4 2 7.2256 -0.0882
10 -4 3 1.1396 -0.0596
10 -4 4 -3.6275 -0.1740
10 -4 5 2.4553 -0.0097
10 -4 6 -4.1578 -0.0935
10 -4 7 -6.4905 -0.1039
10 -4 8 -6.6782 -0.0350
10 -4 9 -5.5391 -0.1124
10 -4 10 -1.6714 0.0662
10 -4 11 -1.1981 0.0096
10 -4 12 -1.9473 -0.0388
10 -4 13 -5.0442 -0.0309
10 -4 14 0.2241 -0.1410
10 -4 15 -3.2865 -0.1697
10 -4 16 2.6849 -0.1003
10 -4 17 1.9879 -0.1616
10 -3 0 0.4348 -0.5451
10 -3 1 5.6984 -0.2788
10 -3 2 3.5039 -0.0835
10 -3 3 1.9575 -0.1532
10 -3 4 -0.9607 0.0415
10 -3 5 -10.9132 0.0215
10 -3 6 -7.2661 0.1583
10 -3 7 -6.4531 0.1616
10 -3 8 -9.0469 0.1181
10 -3 9 -5.3103 0.0844
10 -3 10 -1.0429 -0.0183
10 -3 11 -4.3130 -0.0726
10 -3 12 -5.8514 -0.1063
10 -3 13 -4.0577 -0.1007
10 -3 14 0.3089 0.0927
10 -3 15 3.5431 -0.0116
10 -3 16 2.8576 -0.2261
10 -3 17 -0.9477 -0.3230
10 -3 18 0.5959 -0.3673
10 -2 0 3.8316 0.2447
10 -2 1 -0.4562 -0.2257
10 -2 2 9.3896 -0.1239
10 -2 3 5.8004 0.0244
10 -2 4 -1.4096 0.0624
10 -2 5 1.7252 0.1909
10 -2 7 -1.9242 0.0411
10 -2 8 -5.8945 0.0235
10 -2 9 -1.3637 -0.0669
10 -2 10 -1.8807 -0.0492
10 -2 11 -0.0455 -0.0401
10 -2 12 -2.5178 0.0064
10 -2 13 -5.7529 0.1395
10 -2 14 -0.9114 -0.1162
10 -2 15 -7.8805 -0.3275
10 -2 16 -3.3128 -0.4575
10 -2 17 -1.7255 -0.1658
10 -2 18 1.1172 0.2701
10 -1 0 -2.4154 -0.3686
10 -1 1 -0.6748 0.1206
10 -1 2 0.3233 0.3336
10 -1 3 -2.4508 0.1904
10 -1 4 -2.7141 0.2711
10 -1 5 -0.4014 0.0011
10 -1 6 -3.2323 -0.0086
10 -1 7 -9.3880 -0.1315
10 -1 8 -11.2366 -0.0925
10 -1 9 -5.6272 -0.0254
10 -1 10 -3.0350 0.0765
10 -1 11 -4.8375 0.0893
10 -1 12 -5.1887 0.0698
10 -1 13 0.5246 -0.1207
10 -1 14 -1.7527 -0.2747
10 -1 15 -1.9698 -0.1898
10 -1 16 2.3781 0.1976
10 -1 17 1.2740 0.3060
10 -1 18 3.1250 0.1524
10 0 0 0.1180 0.5760
10 0 1 -5.4236 -0.0218
10 0 2 4.2099 0.0423
10 0 3 -0.8926 -0.1502
10 0 4 3.0478 -0.2771
10 0 5 1.6047 -0.1818
10 0 6 0.6722 -0.1438
10 0 7 0.1042 -0.0599
10 0 8 -4.3431 0.0807
10 0 9 3.6547 0.1068
10 0 10 1.3527 0.0762
10 0 11 1.9216 0.0964
10 0 12 0.2767 0.0683
10 0 13 -4.7918 -0.0377
10 0 14 -4.6255 0.0576
10 0 15 -7.9271 0.3319
10 0 16 -0.1398 0.2964
10 0 17 0.7461 0.1972
10 0 18 1.2179 -0.1025
10 1 0 -3.2474 -0.2848
10 1 1 -3.4543 0.1277
10 1 2 1.5432 0.0489
10 1 3 1.2956 -0.0389
10 1 4 1.6363 0.0373
10 1 5 4.0900 -0.1427
10 1 6 0.3933 -0.0004
10 1 7 -7.6214 0.0072
10 1 8 -0.1787 0.1616
10 1 9 -2.3857 0.0290
10 1 10 -7.2301 0.0379
10 1 11 -8.3304 -0.0528
10 1 12 -6.8057 -0.0773
10 1 13 1.3514 0.0266
10 1 14 1.4779 0.1983
10 1 15 2.9137 0.1572
10 1 16 4.7884 -0.0073
10 1 17 2.5587 -0.3385
10 1 18 2.5799 -0.1861
10 2 0 7.8567 0.2594
10 2 1 4.5778 -0.3134
10 2 2 13.9942 -0.1092
10 2 3 -1.0220 -0.1369
10 2 4 5.4455 0.0261
10 2 5 -1.9228 0.2648
10 2 6 0.3869 0.1995
10 2 7 0.6259 0.1412
10 2 8 -6.3503 -0.0232
10 2 9 -2.3961 -0.1255
10 2 10 -1.1226 -0.1398
10 2 11 0.3892 -0.0100
10 2 12 5.7425 0.0919
10 2 13 1.6019 -0.0358
10 2 14 -5.6063 -0.0698
10 2 15 -11.3217 -0.1682
10 2 16 -1.5151 -0.2250
10 2 17 -1.5091 -0.0667
10 2 18 -1.9216 0.1799
10 3 0 3.7623 -0.4747
10 3 1 1.0245 0.0384
10 3 2 -0.7128 0.1566
10 3 3 -1.6329 0.3498
10 3 4 -0.3430 0.2694
10 3 5 -0.3367 -0.0083
10 3 6 -1.3807 -0.0642
10 3 7 -8.0120 -0.1384
10 3 8 7.3461 -0.0609
10 3 9 -0.3668 -0.1001
10 3 10 -4.8759 0.0353
10 3 11 -3.7653 0.0921
10 3 12 -2.5132 -0.0299
10 3 13 -4.3512 -0.0464
10 3 14 -3.4601 0.1150
10 3 15 3.3941 0.0127
10 3 16 6.7314 0.1444
10 3 17 5.1190 0.4490
10 3 18 5.9394 0.5880
10 4 0 5.4616 0.2296
10 4 1 -0.1331 0.0697
10 4 2 10.0093 0.1232
10 4 3 -0.8862 -0.0775
10 4 4 6.6401 -0.1448
10 4 5 -2.5538 -0.0183
10 4 6 3.9822 -0.1535
10 4 7 5.9405 0.0175
10 4 8 -2.2241 -0.0051
10 4 9 -2.4492 -0.0062
10 4 10 1.6672 0.0598
10 4 11 -0.3442 0.0137
10 4 12 2.5489 -0.0315
10 4 13 0.4821 0.0767
10 4 14 -1.8013 0.0280
10 4 15 -4.0698 -0.0302
10 4 16 4.2718 0.0360
10 4 17 -0.4014 -0.0721
10 4 18 -3.7413 -0.2790
10 5 0 -7.0951 -0.0587
10 5 1 -3.0261 -0.0722
10 5 2 -2.4130 -0.1555
10 5 3 -2.3603 -0.1688
10 5 4 -2.4031 -0.0976
10 5 5 -1.0918 -0.1168
10 5 6 -0.8126 0.1049
10 5 7 -5.3151 0.1470
10 5 8 10.2526 0.0344
10 5 9 4.5965 0.0835
10 5 10 2.2573 -0.0101
10 5 11 0.1701 0.0412
10 5 12 1.1168 -0.0421
10 5 13 -4.0375 0.0355
10 5 14 -2.5378 -0.0245
10 5 15 2.9718 -0.2381
10 5 16 3.8256 0.0110
10 5 17 0.3338 0.4801
10 6 0 5.1864 -0.1685
10 6 1 -1.8701 -0.3104
10 6 2 1.8814 -0.2800
10 6 3 -1.5859 -0.1761
10 6 4 6.7036 -0.0499
10 6 5 -2.4172 0.2198
10 6 6 4.4153 0.0378
10 6 7 6.9737 0.1545
10 6 8 1.9824 0.0602
10 6 9 0.9106 -0.0011
10 6 10 2.8487 0.0635
10 6 11 -0.5683 -0.0010
10 6 12 -1.9907 0.0373
10 6 13 -3.1202 0.2078
10 6 14 -0.9337 0.0982
10 6 15 1.4287 0.3603
10 6 16 5.9978 0.5887
10 6 17 0.7890 0.3420
10 7 0 -10.3850 -0.1608
10 7 1 -7.7098 -0.0086
10 7 2 -0.6147 0.3072
10 7 3 1.4794 0.2275
10 7 4 -2.0435 0.2746
10 7 5 -0.9256 -0.1847
10 7 6 -2.0212 -0.1275
10 7 7 -5.4217 -0.2400
10 7 8 5.6426 -0.1713
10 7 9 5.6983 0.0454
10 7 10 5.0025 -0.0134
10 7 11 -0.5742 0.0231
10 7 12 0.8293 -0.0109
10 7 13 -0.3087 0.2076
10 7 14 0.2421 -0.0132
10 7 15 0.5728 0.0242
10 7 16 -1.0666 0.1390
10 8 0 3.5823 0.4094
10 8 1 -1.0113 0.2320
10 8 2 1.4084 0.2384
10 8 3 -0.2352 -0.1018
10 8 4 7.7227 -0.1021
10 8 5 -2.6539 -0.0892
10 8 6 0.9893 -0.0792
10 8 7 1.0812 0.1047
10 8 8 1.8468 0.0968
10 8 9 0.3388 0.1903
10 8 10 -0.8515 0.0754
10 8 11 -0.6396 -0.0294
10 8 12 -1.4475 -0.0674
10 8 13 -3.8558 -0.2023
10 8 14 -5.6177 -0.2387
10 8 15 -1.6353 0.1868
10 9 0 -3.1603 -0.0376
10 9 1 -6.7943 -0.1442
10 9 2 3.0956 -0.1757
10 9 3 4.1143 -0.1228
10 9 4 -0.7006 -0.0347
10 9 5 -1.0152 -0.2738
10 9 6 0.5097 -0.0675
10 9 7 -1.8139 -0.2018
10 9 8 2.9542 0.2181
10 9 9 2.0779 0.0717
10 9 10 1.0593 0.1503
10 9 11 -3.6170 -0.0034
10 9 12 -0.1795 0.1548
10 9 13 0.3318 0.3920
10 9 14 0.6933 0.2248
10 10 0 2.3871 -0.1691
10 10 1 -0.5451 -0.5645
10 10 2 4.6669 -0.0115
10 10 3 -2.0982 -0.3798
10 10 4 6.1117 0.3119
10 10 5 -0.7812 0.0323
10 10 6 2.8927 0.2477
10 10 7 -0.8807 0.0280
10 10 8 2.4007 -0.1891
10 10 9 -2.9605 -0.1146
10 10 10 -4.4866 -0.3799
10 10 11 -1.0569 -0.1226
10 10 12 0.2855 -0.1852
10 10 13 -0.5831 -0.3530
10 11 0 3.7570 -0.3031
10 11 1 -4.0535 -0.1765
10 11 2 2.9906 -0.3972
10 11 3 2.1426 0.1900
10 11 4 0.8992 0.0500
10 11 5 -0.3025 0.1824
10 11 6 4.7822 0.1532
10 11 7 4.3457 -0.0018
10 11 8 5.4164 0.4323
10 11 9 1.3975 0.0003
10 11 10 -0.4216 0.5702
10 11 11 -3.8755 0.3026
10 11 12 1.4798 0.7065
10 12 0 0.7498 0.0386
10 12 1 1.0396 -0.3083
10 12 2 7.0141 0.3787
10 12 3 -4.7306 -0.3410
10 12 4 -0.3274 0.4269
10 12 5 -3.0788 -0.3187
10 12 6 1.2390 0.1848
10 12 7 -2.9073 -0.2610
10 12 8 0.8595 -0.2625
10 12 9 -6.2311 -0.2335
10 12 10 -5.5990 -0.5516
10 13 0 4.6266 0.1253
10 13 1 -0.3190 0.0643
10 13 2 0.2796 -0.7161
10 13 3 -2.1198 -0.2830
10 13 4 -0.1136 -0.5265
10 13 5 -1.3283 0.2200
10 13 6 2.7140 0.2669
10 13 7 3.7011 0.4342
11 -11 0 1.0887 0.4193
11 -11 1 -1.2118 -0.1816
11 -11 2 -4.7948 -0.4348
11 -11 3 -5.1698 -0.6988
11 -11 4 -6.6912 -0.2461
11 -11 5 -2.3449 0.0271
11 -11 6 1.1787 0.4639
11 -11 7 4.9601 0.1513
11 -10 0 -1.2590 0.1105
11 -10 1 1.2816 0.0389
11 -10 2 0.9302 0.3319
11 -10 3 4.0164 -0.0619
11 -10 4 -3.1016 -0.1007
11 -10 5 1.9133 -0.1241
11 -10 6 -0.5117 0.0258
11 -10 7 -0.7226 0.1858
11 -10 8 0.1964 0.2011
11 -10 9 -0.6600 0.0866
11 -10 10 0.2310 0.2692
11 -9 0 -1.8518 0.5093
11 -9 1 0.5984 0.0720
11 -9 2 -1.1602 0.0654
11 -9 3 -2.5775 -0.2601
11 -9 4 -3.7119 -0.0494
11 -9 5 -2.2462 -0.1240
11 -9 6 -2.6719 0.1963
11 -9 7 2.3079 -0.0629
11 -9 8 -2.5762 0.0988
11 -9 9 5.6963 0.4815
11 -9 10 1.8113 0.5839
11 -9 11 -2.9337 0.1480
11 -9 12 -1.7820 0.0163
11 -8 0 -1.3087 0.2576
11 -8 1 1.9757 0.1755
11 -8 2 2.6060 0.2310
11 -8 3 2.1817 -0.2690
11 -8 4 -3.7191 -0.1344
11 -8 5 1.5017 -0.1542
11 -8 6 3.5753 -0.0152
11 -8 7 0.3507 0.0750
11 -8 8 3.8634 0.1164
11 -8 9 1.7685 0.2171
11 -8 10 0.7146 -0.0293
11 -8 11 3.7638 0.2997
11 -8 12 -1.5690 0.2588
11 -8 13 -1.8686 0.3541
11 -7 0 -0.8837 0.1017
11 -7 1 3.5550 -0.1344
11 -7 2 3.4582 0.0207
11 -7 3 -1.1199 0.0150
11 -7 4 0.2765 0.0827
11 -7 5 -0.5588 0.0190
11 -7 6 -5.4706 0.1236
11 -7 7 0.6538 -0.0219
11 -7 8 -0.8545 0.0818
11 -7 9 -0.5342 0.0737
11 -7 10 -5.1592 0.1309
11 -7 11 -8.9431 0.0719
11 -7 12 -3.0991 0.2822
11 -7 13 -2.7245 0.4868
11 -7 14 -2.6409 0.2773
11 -6 0 0.8944 -0.1633
11 -6 1 4.9428 0.2286
11 -6 2 -0.7351 0.4168
11 -6 3 -4.1656 0.0930
11 -6 4 -5.5312 0.1832
11 -6 5 -3.5020 0.0179
11 -6 6 8.5437 0.0324
11 -6 7 0.2440 -0.0108
11 -6 8 -1.6272 -0.0799
11 -6 9 -7.3148 0.0591
11 -6 10 -4.3824 -0.2001
11 -6 11 1.5974 0.1938
11 -6 12 0.0521 0.1140
11 -6 13 -0.8865 0.2472
11 -6 14 1.8305 0.1469
11 -6 15 2.8898 -0.0150
11 -5 0 2.1953 0.3059
11 -5 1 1.7456 0.0647
11 -5 2 5.3420 -0.0137
11 -5 3 4.0706 -0.0077
11 -5 4 8.3531 -0.1165
11 -5 5 7.0716 -0.1059
11 -5 6 -4.1345 -0.1605
11 -5 7 -1.5283 -0.1546
11 -5 8 2.2527 -0.0974
11 -5 9 -1.1553 -0.0985
11 -5 10 0.4995 0.0495
11 -5 11 -2.3596 0.1000
11 -5 12 -0.6242 0.1232
11 -5 13 -4.1690 -0.0931
11 -5 14 -3.3478 -0.2961
11 -5 15 -0.6172 0.0107
11 -5 16 3.0492 0.0571
11 -4 0 1.3798 -0.2782
11 -4 1 8.9439 -0.0244
11 -4 2 4.7850 0.0329
11 -4 3 6.0642 -0.1375
11 -4 4 5.0181 -0.0220
11 -4 5 -0.7021 -0.0084
11 -4 6 13.6198 0.1254
11 -4 7 6.0583 0.1419
11 -4 8 -1.0590 0.0698
11 -4 9 -6.2601 0.0963
11 -4 10 -2.3933 -0.1000
11 -4 11 -1.6199 0.0530
11 -4 12 -1.5240 -0.1188
11 -4 13 -0.8123 0.0192
11 -4 14 3.1513 0.1598
11 -4 15 3.7349 -0.2656
11 -4 16 -0.2439 -0.6094
11 -3 0 3.2840 0.0068
11 -3 1 -0.3572 -0.2388
11 -3 2 5.5352 -0.2016
11 -3 3 5.2589 -0.0329
11 -3 4 4.8539 0.0559
11 -3 5 7.4720 0.2301
11 -3 6 0.4555 0.2043
11 -3 7 0.3431 0.1885
11 -3 8 2.9621 0.0394
11 -3 9 -0.3516 -0.0552
11 -3 10 2.9979 -0.0194
11 -3 11 3.2883 -0.0282
11 -3 12 1.7354 0.0328
11 -3 13 0.1584 -0.0966
11 -3 14 2.0356 -0.3947
11 -3 15 0.7585 -0.3959
11 -3 16 1.6077 -0.3039
11 -3 17 0.1624 -0.3708
11 -2 0 1.6460 -0.0649
11 -2 1 5.6952 0.2686
11 -2 2 2.7341 0.2895
11 -2 3 4.6929 0.1727
11 -2 4 5.1600 0.1408
11 -2 6 14.5338 -0.0487
11 -2 7 10.8272 -0.1556
11 -2 8 3.1693 -0.1180
11 -2 9 3.4626 -0.0573
11 -2 10 5.2935 -0.0858
11 -2 11 1.4813 -0.0442
11 -2 12 1.4999 -0.0563
11 -2 13 5.4103 -0.0517
11 -2 14 1.7232 0.0313
11 -2 15 0.5473 -0.2464
11 -2 16 -3.6907 -0.3163
11 -2 17 -0.8525 -0.1608
11 -1 0 0.6153 0.3508
11 -1 1 -4.6682 -0.0342
11 -1 2 0.4351 0.0742
11 -1 3 0.2087 -0.0765
11 -1 4 0.1505 -0.1947
11 -1 5 5.7880 -0.1481
11 -1 7 2.4623 0.0801
11 -1 8 -1.5054 0.0618
11 -1 9 -2.4638 -0.0032
11 -1 10 -4.4924 -0.0625
11 -1 11 -0.9246 -0.0415
11 -1 12 -2.8644 0.0236
11 -1 13 -2.2442 -0.0531
11 -1 14 -0.6235 -0.1891
11 -1 15 -1.1938 -0.2084
11 -1 16 -1.3244 0.0380
11 -1 17 2.7475 0.2144
11 0 0 4.4997 -0.1624
11 0 1 5.0754 0.1476
11 0 2 5.4179 -0.0753
11 0 3 4.7786 -0.1965
11 0 4 2.3342 -0.1917
11 0 5 3.3999 -0.2299
11 0 6 2.1715 -0.0172
11 0 7 -1.0358 -0.0104
11 0 8 -2.2595 0.1417
11 0 9 1.9008 0.0934
11 0 10 1.4654 0.0362
11 0 11 -0.9506 -0.0667
11 0 12 -1.0183 -0.0082
11 0 13 8.4689 0.0871
11 0 14 -0.5046 0.1777
11 0 15 -1.6846 0.4110
11 0 16 -3.7662 0.3815
11 0 17 0.8894 -0.0977
11 1 0 -0.1462 0.0383
11 1 1 1.1180 -0.3186
11 1 2 7.0482 0.0269
11 1 3 -0.5624 -0.0563
11 1 4 -1.8653 0.0650
11 1 5 -2.4562 0.1774
11 1 6 -0.6698 0.1485
11 1 7 0.4484 0.1193
11 1 8 -4.1037 0.0051
11 1 9 -2.0105 -0.0120
11 1 10 -10.8919 -0.1564
11 1 11 -8.7318 0.0659
11 1 12 -7.2835 0.1470
11 1 13 -5.6633 0.1434
11 1 14 -5.1879 0.2752
11 1 15 -0.5175 0.1475
11 1 16 0.1376 -0.2978
11 1 17 2.7039 -0.3131
11 2 0 9.1727 -0.1588
11 2 1 11.0783 0.2087
11 2 2 8.6878 0.1246
11 2 3 6.2950 0.2317
11 2 4 0.7543 0.1642
11 2 5 1.0951 -0.0342
11 2 6 -2.2989 -0.0660
11 2 7 -3.8518 -0.0951
11 2 8 -0.5205 0.0195
11 2 9 -5.2492 -0.0731
11 2 10 -8.7670 -0.0422
11 2 11 -5.9169 0.0333
11 2 12 -4.1432 -0.0229
11 2 13 6.8070 0.0652
11 2 14 -1.0825 -0.2217
11 2 15 -5.2648 -0.2627
11 2 16 -8.8247 -0.2194
11 2 17 -1.5259 0.0680
11 3 0 -0.7177 0.2870
11 3 1 -1.1598 -0.0402
11 3 2 2.6302 0.1368
11 3 3 -8.4403 -0.0741
11 3 4 -6.4247 -0.0386
11 3 5 -7.0362 -0.0323
11 3 6 -2.6688 -0.1075
11 3 7 -0.0878 -0.0275
11 3 8 -4.2044 -0.0734
11 3 9 1.5003 0.1184
11 3 10 -4.6459 0.0109
11 3 11 -5.9576 0.1908
11 3 12 -3.6017 -0.0426
11 3 13 -6.4126 -0.1021
11 3 14 -10.8999 0.0337
11 3 15 -3.1789 0.3879
11 3 16 4.0236 0.2259
11 3 17 5.4002 0.4037
11 4 0 -1.0460 -0.1209
11 4 1 2.2127 -0.0991
11 4 2 -2.1466 -0.0759
11 4 3 4.5754 -0.0721
11 4 4 3.7891 -0.0928
11 4 5 4.1967 -0.1510
11 4 6 0.6707 -0.0786
11 4 7 2.9338 0.0237
11 4 8 10.7024 0.0496
11 4 9 0.4338 0.0341
11 4 10 -4.7931 -0.1024
11 4 11 -4.0939 0.0808
11 4 12 -5.7570 -0.1556
11 4 13 -1.0383 0.1960
11 4 14 -0.2413 0.1397
11 4 15 -0.3822 -0.0766
11 4 16 -3.3350 -0.1239
11 4 17 -0.5215 0.2409
11 5 0 -5.6300 0.1188
11 5 1 -5.6492 -0.0930
11 5 2 -0.0553 -0.1012
11 5 3 -4.6307 -0.1719
11 5 4 -5.5359 0.0393
11 5 5 -7.1778 0.2345
11 5 6 -1.9910 0.1542
11 5 7 0.8189 0.2266
11 5 8 -3.9369 0.0186
11 5 9 2.7295 0.0329
11 5 10 1.1588 -0.0050
11 5 11 -2.0226 0.0848
11 5 12 0.3066 -0.1153
11 5 13 -2.1552 -0.0188
11 5 14 -7.0176 -0.3307
11 5 15 -4.0960 -0.1139
11 5 16 1.0441 -0.1260
11 6 0 -0.3068 -0.0281
11 6 1 4.5954 -0.1383
11 6 2 -3.7669 0.1925
11 6 3 1.8280 0.1359
11 6 4 0.7524 0.3441
11 6 5 3.6117 -0.0100
11 6 6 -2.7514 0.0214
11 6 7 -0.0823 -0.1096
11 6 8 6.1149 -0.0707
11 6 9 0.2147 0.1628
11 6 10 -2.0974 0.0485
11 6 11 -2.4034 0.2206
11 6 12 -3.5208 -0.1850
11 6 13 -3.7340 0.0365
11 6 14 -1.6306 -0.1053
11 6 15 -0.5531 -0.0647
11 6 16 0.7697 0.3637
11 7 0 -4.6066 0.1512
11 7 1 -8.8615 0.0814
11 7 2 -4.7708 0.2662
11 7 3 1.4677 0.0602
11 7 4 0.0289 0.0906
11 7 5 -4.0184 0.0748
11 7 6 -2.6504 -0.0329
11 7 7 -1.8458 0.0518
11 7 8 -7.2486 0.0072
11 7 9 0.0892 0.0103
11 7 10 0.8124 0.0052
11 7 11 1.3531 -0.0564
11 7 12 2.8831 -0.1103
11 7 13 2.2554 0.0426
11 7 14 -0.0809 -0.1918
11 7 15 -0.0135 0.0236
11 8 0 -3.3961 0.1532
11 8 1 4.0700 0.0473
11 8 2 2.4694 0.0621
11 8 3 4.6993 -0.2216
11 8 4 -1.3613 0.0960
11 8 5 2.4165 -0.3053
11 8 6 -5.2043 0.0897
11 8 7 -2.9189 -0.0978
11 8 8 -0.5237 0.1575
11 8 9 -0.5788 -0.0042
11 8 10 -3.3749 0.0255
11 8 11 -4.3751 -0.0432
11 8 12 -2.1548 -0.1578
11 8 13 -0.5019 -0.0917
11 8 14 -1.6710 -0.4999
11 9 0 0.3497 0.0886
11 9 1 -2.3487 -0.5415
11 9 2 -2.1636 -0.0875
11 9 3 0.7703 -0.3180
11 9 4 -0.1561 0.3025
11 9 5 -2.5123 0.2133
11 9 6 0.4033 0.4030
11 9 7 2.8696 0.1122
11 9 8 -1.1291 0.0376
11 9 9 2.3128 0.1017
11 9 10 -1.4894 0.0859
11 9 11 1.5277 0.1759
11 9 12 1.3867 0.3036
11 9 13 2.0529 0.3154
11 10 0 -2.0605 -0.1318
11 10 1 -1.7218 0.1372
11 10 2 0.6440 0.1315
11 10 3 2.7784 0.2485
11 10 4 -2.6027 0.1855
11 10 5 2.2661 -0.2271
11 10 6 -2.2997 -0.0987
11 10 7 -0.5790 -0.3413
11 10 8 -0.4209 0.1548
11 10 9 1.3106 -0.5416
11 10 10 -4.3617 -0.0854
11 10 11 -5.9656 -0.4060
11 10 12 -2.7148 0.0944
11 11 0 -1.5505 1.0283
11 11 1 1.5186 0.1155
11 11 2 3.6314 0.4488
11 11 3 -0.4950 -0.4092
11 11 4 -1.3929 0.2779
11 11 5 -3.1045 -0.2866
11 11 6 -0.2714 0.4868
11 11 7 3.7572 0.1589
11 11 8 5.0153 0.3680
11 11 9 5.5413 0.4371
11 11 10 -0.1742 0.3130
11 12 0 -1.1919 0.3543
11 12 1 -2.5014 0.4881
11 12 2 -0.8026 0.0882
11 12 3 1.0003 0.2983
11 12 4 -2.9921 -0.3239
11 12 5 -0.9900 -0.2060
11 12 6 -2.6826 -0.2234
11 12 7 -0.3702 -0.1067
12 -10 0 -2.6314 0.5901
12 -10 1 -1.8738 -0.0353
12 -10 2 4.5915 -0.3973
12 -10 3 7.5620 -0.3117
12 -10 4 9.3507 -0.0940
12 -10 5 6.2682 0.0745
12 -10 6 5.8669 0.1278
12 -9 0 1.6731 0.4569
12 -9 1 0.7734 0.5890
12 -9 2 5.5843 0.1363
12 -9 3 1.4964 -0.2633
12 -9 4 -4.3236 -0.6022
12 -9 5 -6.0501 -0.4347
12 -9 6 -4.0433 -0.0660
12 -9 7 -0.1595 0.4587
12 -9 8 3.6992 0.3645
12 -9 9 2.7043 0.4651
12 -8 0 -4.1337 -0.0193
12 -8 1 -0.6939 -0.3391
12 -8 2 4.7247 -0.4208
12 -8 3 1.0843 -0.1036
12 -8 4 1.3753 -0.2420
12 -8 5 0.7703 -0.0662
12 -8 6 3.5275 -0.1353
12 -8 7 5.5458 -0.2107
12 -8 8 4.0666 0.2838
12 -8 9 7.3586 0.5270
12 -8 10 0.5351 0.4062
12 -8 11 -0.6859 0.1020
12 -7 0 0.4266 0.1846
12 -7 1 2.6607 0.4322
12 -7 2 6.3322 0.1588
12 -7 3 0.4842 0.0649
12 -7 4 -3.7000 -0.0602
12 -7 5 -5.2165 0.0117
12 -7 6 -0.2227 -0.0443
12 -7 7 -1.3841 0.0540
12 -7 8 1.3992 -0.2020
12 -7 9 -1.9129 0.0052
12 -7 10 -2.2184 0.0749
12 -7 11 0.5143 0.4489
12 -7 12 -3.1477 0.4617
12 -6 0 -3.3618 0.0693
12 -6 1 1.1741 0.1102
12 -6 2 5.6074 0.0799
12 -6 3 -3.8248 0.3588
12 -6 4 -4.7516 -0.1192
12 -6 5 -4.5051 -0.0547
12 -6 6 -5.0375 -0.3218
12 -6 7 3.1001 -0.3223
12 -6 8 3.3635 0.0588
12 -6 9 2.9376 0.0885
12 -6 10 -1.6955 0.2226
12 -6 11 -1.9164 0.1353
12 -6 12 0.4808 0.3319
12 -6 13 -0.7066 0.0623
12 -5 0 0.5638 -0.0285
12 -5 1 3.4980 0.0545
12 -5 2 2.1306 -0.1382
12 -5 3 2.1970 -0.1381
12 -5 4 3.6213 -0.0730
12 -5 6 6.6471 -0.0239
12 -5 7 -0.8154 0.0033
12 -5 8 -1.5032 -0.2169
12 -5 9 -0.9362 -0.1227
12 -5 10 0.9151 -0.1137
12 -5 11 4.0753 0.0637
12 -5 12 -0.3404 0.0839
12 -5 13 -0.1824 0.1005
12 -5 14 -1.0718 -0.1161
12 -4 0 -1.2784 -0.3330
12 -4 1 -0.0480 -0.1822
12 -4 2 8.5391 -0.1557
12 -4 3 4.2894 0.2385
12 -4 4 1.5047 0.1101
12 -4 5 -2.7456 0.3068
12 -4 6 -11.0151 0.1589
12 -4 7 0.8965 0.0620
12 -4 8 2.8834 0.0593
12 -4 9 0.3206 -0.1286
12 -4 10 -2.2818 -0.0987
12 -4 11 -3.5587 -0.1289
12 -4 12 -5.1470 -0.0299
12 -4 13 -5.1936 -0.3677
12 -4 14 0.3193 -0.1417
12 -4 15 4.6126 0.1782
12 -3 0 0.2855 -0.0385
12 -3 1 2.6468 0.1123
12 -3 2 -2.7971 0.1920
12 -3 3 -4.2209 0.2213
12 -3 4 -7.4857 0.2037
12 -3 5 -8.4864 0.1356
12 -3 6 1.9512 -0.0103
12 -3 9 -0.0771 -0.1207
12 -3 10 -0.1371 -0.0774
12 -3 11 0.8090 -0.0989
12 -3 12 -0.7485 -0.1722
12 -3 13 1.3175 -0.0539
12 -3 14 0.9991 -0.1103
12 -3 15 -0.9663 -0.4991
12 -2 0 1.1842 0.2083
12 -2 1 -4.8212 0.0116
12 -2 2 -0.7301 -0.0209
12 -2 3 -1.2730 0.0155
12 -2 4 -0.9683 -0.0816
12 -2 5 0.6552 -0.0939
12 -2 10 -2.7804 0.0060
12 -2 11 -1.7474 -0.1308
12 -2 12 -6.1271 -0.1531
12 -2 13 -4.5243 -0.3554
12 -2 14 0.7642 -0.1991
12 -2 15 -0.2493 0.2414
12 -1 0 0.7290 0.0155
12 -1 1 -1.6368 -0.1000
12 -1 2 -1.1455 -0.1472
12 -1 3 -0.3930 -0.1506
12 -1 4 -4.3897 -0.1656
12 -1 5 -5.6248 -0.1402
12 -1 10 -7.2313 0.0615
12 -1 11 -9.1286 -0.0571
12 -1 12 -7.8592 -0.0991
12 -1 13 -2.7169 0.0183
12 -1 14 -5.4173 0.1617
12 -1 15 -4.3904 0.2372
12 -1 16 -0.9511 0.2241
12 0 0 0.5252 -0.0555
12 0 1 1.3267 -0.2414
12 0 2 7.6193 0.1084
12 0 3 4.3943 0.0259
12 0 4 1.0564 0.1152
12 0 5 -1.5590 0.1315
12 0 6 -6.6534 0.1594
12 0 7 -4.9911 0.0863
12 0 8 -7.6012 0.0140
12 0 9 -5.5506 0.1214
12 0 10 -6.2916 0.1151
12 0 11 -2.1740 0.0932
12 0 12 -4.9483 0.1050
12 0 13 -0.7662 0.1013
12 0 14 5.7407 0.1919
12 0 15 2.0981 0.1753
12 0 16 0.4645 0.2216
12 1 0 5.2238 0.0507
12 1 1 -0.3952 0.2657
12 1 2 3.6841 0.0974
12 1 3 2.4185 0.2195
12 1 4 -1.9662 0.1586
12 1 5 -3.5029 0.0773
12 1 6 -2.5057 -0.0152
12 1 7 -1.6717 -0.1826
12 1 8 0.3094 -0.0362
12 1 9 4.0152 -0.0436
12 1 10 -3.1276 0.0900
12 1 11 -7.4191 0.0732
12 1 12 -5.3920 0.1832
12 1 13 1.5570 0.0895
12 1 14 -6.2177 -0.0809
12 1 15 -6.5469 0.1503
12 1 16 -1.5691 0.0143
12 2 0 -3.6327 0.4072
12 2 1 2.5543 0.0646
12 2 2 10.5327 0.1748
12 2 3 1.9508 -0.0660
12 2 4 1.9932 -0.0942
12 2 5 -0.1449 -0.0367
12 2 6 1.2933 -0.0742
12 2 7 2.1871 -0.0523
12 2 8 -0.5539 -0.0291
12 2 9 0.6015 0.0716
12 2 10 -3.5503 -0.0995
12 2 11 -0.9019 -0.0286
12 2 12 -1.6817 -0.1715
12 2 13 -0.1615 -0.2595
12 2 14 4.9168 -0.0673
12 2 15 3.7878 -0.2354
12 2 16 0.3768 -0.2803
12 3 0 5.0442 -0.1660
12 3 1 -5.3782 -0.0262
12 3 2 -4.1876 -0.2412
12 3 3 -1.7345 -0.0372
12 3 4 -1.6736 -0.0982
12 3 5 -3.1636 0.0269
12 3 6 -3.8672 -0.0187
12 3 7 -2.0298 0.0895
12 3 8 6.8445 0.0555
12 3 9 8.5859 -0.0486
12 3 10 5.7023 -0.0461
12 3 11 1.6612 -0.0190
12 3 12 0.2344 0.0451
12 3 13 4.7929 0.0352
12 3 14 -3.9368 -0.1083
12 3 15 -7.1349 0.1227
12 4 0 -9.0134 -0.1555
12 4 1 -4.8920 -0.2187
12 4 2 5.7859 -0.2580
12 4 3 -2.2490 -0.1072
12 4 4 1.7963 -0.0701
12 4 5 0.0205 0.2680
12 4 6 3.7126 0.1656
12 4 7 6.2182 0.1674
12 4 8 7.2479 0.0038
12 4 9 9.4770 -0.0065
12 4 10 2.9253 -0.1605
12 4 11 0.4454 0.0342
12 4 12 -0.5432 -0.0659
12 4 13 -2.8459 -0.0945
12 4 14 -1.0276 0.1108
12 4 15 2.9537 0.0114
12 5 0 3.2384 0.0239
12 5 1 -2.5545 0.1637
12 5 2 -3.8080 0.2074
12 5 3 1.1487 0.2120
12 5 4 1.0588 0.0577
12 5 5 -3.6904 0.0319
12 5 6 -5.3072 -0.1323
12 5 7 -2.1506 0.0457
12 5 8 4.6168 -0.0504
12 5 9 1.1167 0.0665
12 5 10 0.9723 0.0120
12 5 11 -0.5058 0.1486
12 5 12 -1.5796 -0.1024
12 5 13 2.8724 -0.0664
12 5 14 -0.9029 -0.3209
12 5 15 -4.3373 -0.5870
12 6 0 -2.7006 0.1800
12 6 1 -4.1154 0.2778
12 6 2 2.6625 0.0753
12 6 3 -4.6942 0.1346
12 6 4 -2.8063 -0.0642
12 6 5 -3.3842 0.1866
12 6 6 1.1971 -0.1039
12 6 7 0.1676 0.0885
12 6 8 -1.3559 -0.0150
12 6 9 1.1594 0.0547
12 6 10 -1.6423 0.0415
12 6 11 -1.5003 0.0758
12 6 12 0.3438 -0.0413
12 6 13 -1.1416 -0.0950
12 6 14 -2.5203 -0.0807
12 7 0 -0.9946 0.1614
12 7 1 -4.3771 -0.0194
12 7 2 -6.5223 -0.0633
12 7 3 -0.7269 -0.1847
12 7 4 2.7710 -0.1188
12 7 5 -0.2681 -0.2811
12 7 6 -2.9339 -0.1186
12 7 7 -0.9770 -0.0516
12 7 8 2.3408 -0.0828
12 7 9 -0.9160 -0.0297
12 7 10 0.8632 -0.1244
12 7 11 -0.8369 -0.0085
12 7 12 -0.9179 -0.1954
12 7 13 2.6285 0.1021
12 8 0 -3.4859 -0.0835
12 8 1 -4.1515 -0.0080
12 8 2 3.1856 0.2309
12 8 3 -0.5257 0.0256
12 8 4 -2.4945 0.0924
12 8 5 -5.4374 0.2233
12 8 6 1.7769 -0.1044
12 8 7 0.3283 -0.1118
12 8 8 -1.0264 -0.3370
12 8 9 0.0206 -0.2846
12 8 10 -2.9968 -0.2651
12 8 11 -3.5311 -0.1033
12 8 12 -2.1948 0.0070
12 9 0 2.9059 0.0798
12 9 1 -0.0693 0.0335
12 9 2 -2.3027 -0.3389
12 9 3 -3.9949 -0.1054
12 9 4 -1.7625 0.1909
12 9 5 -0.3574 -0.0340
12 9 6 0.2535 0.2232
12 9 7 0.7166 0.0471
12 9 8 3.4784 0.1552
12 9 9 1.2958 -0.0792
12 9 10 2.1149 0.2126
12 9 11 -2.1748 0.0728
12 10 0 -0.0682 0.4080
12 10 1 -5.5795 -0.1412
12 10 2 -1.5090 0.4582
12 10 3 -3.4739 -0.0293
12 10 4 0.0427 0.3958
12 10 5 -2.7224 0.0440
12 10 6 3.2756 0.0497
12 10 7 -1.2404 -0.2627
12 10 8 -0.7787 -0.2760
12 10 9 -0.1290 -0.1826
12 11 0 0.3434 0.1199
12 11 1 -2.8508 0.1708
12 11 2 2.7071 -0.4994
12 11 3 1.7498 -0.0675
12 11 4 1.3227 -0.0990
12 11 5 -0.3505 0.0993
12 11 6 -1.9824 0.4182
13 -8 0 -4.0161 0.7106
13 -8 1 -3.4593 0.4372
13 -8 2 0.0192 0.0917
13 -8 3 -0.2687 -0.4331
13 -8 4 -4.9460 -0.3252
13 -8 5 -1.5945 -0.3839
13 -8 6 2.6898 0.0426
13 -8 7 5.0356 -0.1358
13 -7 0 -0.3986 0.1597
13 -7 1 3.4941 0.3567
13 -7 2 4.8238 0.7044
13 -7 3 3.0000 0.4078
13 -7 4 2.2459 0.1322
13 -7 5 1.7034 -0.3180
13 -7 6 -3.7584 -0.4498
13 -7 7 -3.1769 -0.3928
13 -7 8 -3.1642 0.0947
13 -7 9 -0.7714 -0.1280
13 -6 0 -5.9513 0.4400
13 -6 1 -0.0311 0.3192
13 -6 2 4.3694 0.1105
13 -6 3 4.2800 -0.2544
13 -6 4 1.4697 -0.2070
13 -6 5 -0.6655 -0.4373
13 -6 6 3.9808 -0.2144
13 -6 7 -1.3681 -0.3882
13 -6 8 -1.9595 -0.5005
13 -6 9 -3.4060 0.0360
13 -6 10 0.3362 0.0207
13 -6 11 3.1759 0.2944
13 -5 0 0.5606 -0.3398
13 -5 1 1.3571 -0.0346
13 -5 2 3.6389 0.0087
13 -5 3 1.4298 0.0323
13 -5 4 8.9988 -0.0659
13 -5 6 2.6549 -0.0745
13 -5 7 1.1832 0.0150
13 -5 8 0.2627 0.2632
13 -5 9 -1.9751 -0.1158
13 -5 10 -0.0245 -0.0860
13 -5 11 0.6293 -0.0084
13 -5 12 2.6892 0.0258
13 -4 0 -1.0120 -0.1712
13 -4 1 5.7799 0.0153
13 -4 2 5.8560 0.2754
13 -4 3 6.8586 0.2057
13 -4 4 5.5029 0.1278
13 -4 5 -1.4543 -0.1641
13 -4 6 3.0418 -0.1483
13 -4 7 -6.4318 -0.1239
13 -4 9 -2.0123 0.0240
13 -4 10 3.1216 -0.1179
13 -4 11 3.6954 -0.0687
13 -4 12 3.3331 -0.0584
13 -3 0 3.0288 0.3269
13 -3 1 -1.8625 0.3581
13 -3 2 -3.0707 -0.0475
13 -3 3 -7.5909 -0.0203
13 -3 4 -2.1827 -0.1039
13 -3 5 -4.0810 -0.0274
13 -3 11 0.7509 0.1152
13 -3 12 2.0413 -0.0026
13 -3 13 0.5582 -0.3085
13 -2 0 4.2396 0.2536
13 -2 1 4.3710 -0.2269
13 -2 2 -1.3557 -0.2457
13 -2 3 -2.5087 -0.2405
13 -2 4 0.1835 -0.2417
13 -2 11 -0.7266 0.0749
13 -2 12 2.3024 -0.0701
13 -2 13 1.4992 -0.0962
13 -2 14 0.0114 -0.2716
13 -1 0 5.9171 -0.2064
13 -1 1 -0.5737 -0.2374
13 -1 2 1.4473 -0.1570
13 -1 3 3.6698 -0.0075
13 -1 4 6.6005 0.0662
13 -1 11 -3.2609 -0.0611
13 -1 12 -2.5312 0.0799
13 -1 14 4.2462 0.1678
13 0 0 2.8355 0.1528
13 0 1 1.7419 0.2263
13 0 2 3.2185 0.1963
13 0 3 -0.6038 0.2027
13 0 4 -3.9686 0.0640
13 0 5 -5.6712 0.1677
13 0 10 -3.9465 0.2019
13 0 11 -4.0266 0.2695
13 0 12 1.3100 0.1102
13 0 13 3.4933 0.0056
13 0 14 2.8174 -0.1169
13 1 0 2.6261 0.3102
13 1 1 1.0350 0.1854
13 1 2 2.3817 0.3343
13 1 3 1.7082 0.0030
13 1 4 3.3650 -0.0284
13 1 5 -2.3501 -0.1244
13 1 6 -1.9666 -0.0974
13 1 7 -0.0466 -0.1035
13 1 8 2.5916 -0.1440
13 1 9 3.3751 0.0729
13 1 10 6.5026 -0.1617
13 1 11 0.4640 -0.1895
13 1 12 -1.6721 -0.1437
13 1 13 3.0015 -0.0198
13 1 14 6.4075 -0.1015
13 2 0 -4.2618 -0.0537
13 2 2 -0.5606 -0.1836
13 2 4 0.6700 -0.2125
13 2 5 -2.4773 -0.1788
13 2 6 -1.1865 -0.1361
13 2 7 -3.2625 -0.1276
13 2 8 3.5558 -0.0499
13 2 9 2.5147 -0.0177
13 2 10 -3.1673 -0.1024
13 2 11 -4.8738 -0.1255
13 2 12 -0.8634 -0.2270
13 2 13 1.0707 -0.3652
13 2 14 -1.1247 -0.4048
13 3 0 -3.7453 -0.1383
13 3 1 1.0699 -0.2842
13 3 2 2.6636 0.0637
13 3 3 -1.3688 -0.0018
13 3 4 1.4364 0.1705
13 3 5 -0.8671 0.2227
13 3 6 0.6943 0.1535
13 3 7 0.3877 -0.0063
13 3 8 1.1493 -0.1006
13 3 9 4.4663 -0.0560
13 3 10 7.4692 -0.2427
13 3 11 2.6772 0.0079
13 3 12 -0.7766 -0.1246
13 3 13 1.4187 0.0981
13 3 14 4.5177 0.0808
13 4 0 -3.6421 -0.0664
13 4 1 -9.4114 -0.0205
13 4 2 -2.5861 0.1627
13 4 3 6.1613 0.1399
13 4 4 4.9946 0.1644
13 4 5 0.0813 -0.0360
13 4 6 -2.6096 -0.0869
13 4 7 -1.7301 -0.0027
13 4 8 7.0408 0.0176
13 4 9 4.8090 0.2508
13 4 10 -1.9360 0.1019
13 4 11 -5.5006 0.1965
13 4 12 -2.5058 -0.0079
13 4 13 -0.0154 -0.1247
13 5 0 -2.3563 0.4097
13 5 1 6.5929 0.3352
13 5 2 7.1412 0.3123
13 5 3 0.2026 0.1516
13 5 4 1.7236 -0.0174
13 5 5 2.2212 -0.0570
13 5 6 3.9659 -0.1762
13 5 7 3.1555 -0.2376
13 5 8 -0.6663 -0.1184
13 5 9 -2.3694 -0.1016
13 5 10 -1.8985 -0.1473
13 5 11 -1.7183 0.0956
13 5 12 -0.6325 -0.2823
13 5 13 -0.0195 -0.2329
13 6 0 3.8275 0.2371
13 6 1 -3.3540 -0.4089
13 6 2 -5.4365 -0.1439
13 6 3 2.2739 -0.4412
13 6 4 0.8926 -0.0033
13 6 5 -1.2682 -0.0250
13 6 6 -2.7562 0.3013
13 6 7 -1.4303 0.3127
13 6 8 0.8072 0.2173
13 6 9 -1.3079 0.2267
13 6 10 -1.6550 -0.0288
13 6 11 -1.6545 0.1016
13 6 12 1.2281 -0.1493
13 7 0 -2.0972 -0.2263
13 7 1 3.5485 -0.0152
13 7 2 4.2109 0.0570
13 7 3 -0.0532 -0.2065
13 7 4 0.4838 -0.1717
13 7 5 2.5199 -0.1359
13 7 6 3.5523 -0.1589
13 7 7 3.3359 -0.1218
13 7 8 0.8684 -0.1315
13 7 9 1.8598 -0.3358
13 7 10 1.6640 -0.2695
13 7 11 2.3987 -0.0418
13 8 0 4.0654 -0.1208
13 8 1 2.4644 -0.3488
13 8 3 2.7955 -0.1303
13 8 4 -0.6051 0.2798
13 8 5 -2.4461 0.0454
13 8 6 -1.8137 0.4874
13 8 7 2.2523 0.0804
13 8 8 2.3051 0.1151
13 8 9 1.4339 -0.1328
13 9 0 5.9832 0.6704
13 9 1 4.5494 0.5383
13 9 2 3.1596 0.4223
13 9 3 -1.7690 -0.6734
13 9 4 -2.8452 -0.3627
13 9 5 -0.2918 -0.4184
13 9 6 2.8050 -0.0250
13 9 7 0.9710 0.2584
13 10 3 0.5481 -0.0387
14 -6 0 0.4303 -0.6220
14 -6 1 -3.4968 0.1362
14 -6 2 0.0210 0.1994
14 -6 3 0.2085 0.4700
14 -6 4 3.5320 0.0596
14 -6 5 2.5356 -0.1291
14 -6 6 -2.3605 -0.5461
14 -5 0 -4.6632 -0.6541
14 -5 1 1.1214 -0.3057
14 -5 2 1.1172 0.0465
14 -5 3 -3.3768 0.4443
14 -5 4 -5.2052 0.3322
14 -4 0 2.0622 -0.1730
14 -4 1 -2.9026 0.1446
14 -4 2 0.0917 -0.2110
14 -4 3 -2.4230 0.3338
14 -4 4 -0.4794 0.2647
14 -3 0 -0.6345 0.2296
14 -3 1 4.1757 -0.1725
14 -3 2 -4.1133 -0.2683
14 -3 3 -12.0065 -0.3744
14 -3 4 -14.3253 -0.4008
14 -2 0 2.1319 -0.0835
14 -2 1 -4.7320 -0.3993
14 -2 2 -2.3347 -0.7792
14 -2 3 -0.4745 -0.2078
14 -1 0 5.2547 0.0896
14 -1 1 7.6913 -0.1607
14 -1 2 3.3736 0.1043
14 -1 3 0.8043 0.0216
14 0 0 0.0848 0.2435
14 0 1 -7.6619 0.3149
14 0 2 -3.7402 0.3277
14 0 3 0.6198 0.1133
14 0 4 -1.7494 -0.1320
14 1 0 -1.8299 0.1048
14 1 1 -2.8119 -0.0812
14 1 2 -0.5722 -0.2079
14 1 3 0.8710 -0.1341
14 1 4 5.0279 -0.2319
14 1 5 7.6534 -0.0553
14 2 0 -2.9773 -0.3628
14 2 1 -10.2655 -0.3584
14 2 2 -5.2553 -0.0186
14 2 3 0.3359 0.0023
14 2 4 2.1789 0.0940
14 2 5 -2.2109 0.0842
14 2 6 -4.5315 0.0349
14 2 7 -1.8241 -0.0938
14 2 8 -1.3142 -0.2794
14 2 10 5.2620 -0.2336
14 2 11 -0.8613 -0.0914
14 3 0 -5.7466 -0.4070
14 3 1 -8.1026 -0.0936
14 3 2 -0.4703 -0.2224
14 3 3 2.1074 0.1156
14 3 4 2.8750 0.0538
14 3 5 1.1502 0.2950
14 3 6 -0.5861 0.1477
14 3 7 0.2477 0.0132
14 3 8 4.1250 -0.1755
14 3 9 3.8920 -0.0893
14 3 10 0.8004 -0.0995
14 3 11 5.7400 0.0467
14 4 0 -0.2054 0.4948
14 4 1 -3.7808 0.4027
14 4 2 -3.6742 0.0994
14 4 3 -5.3762 0.0413
14 4 4 -1.9448 -0.1847
14 4 5 -0.6187 0.1321
14 4 6 -0.0480 -0.0326
14 4 7 -0.3050 0.0511
14 4 8 -2.3771 -0.0032
14 4 9 2.5178 0.1473
14 4 10 1.8368 0.1492
14 5 0 -2.7033 0.1785
14 5 1 -5.3494 0.0199
14 5 2 0.4396 -0.2486
14 5 3 1.0113 -0.3068
14 5 4 -1.8114 -0.3747
14 5 6 -1.9856 -0.1046
14 5 7 2.5797 0.1144
14 5 8 4.6668 -0.2085
14 5 9 -0.6630 -0.0946
14 5 10 -6.1116 -0.5411
14 6 0 0.8878 0.2002
14 6 1 0.3591 0.2448
14 6 2 -5.1706 -0.2484
14 6 3 -11.0824 -0.1599
14 6 4 -6.8346 -0.6274
14 6 5 -2.5255 -0.0356
14 6 6 -0.3358 -0.0740
14 6 7 -0.1986 0.2882
14 6 8 -3.9349 0.2202
14 6 9 -1.4514 0.1304
14 7 0 -3.5004 -0.1873
14 7 1 -4.8274 0.0893
14 7 2 -0.3224 0.5895
14 7 3 2.5370 0.3327
14 7 4 -0.3674 0.1341
14 7 5 -2.4894 -0.2152
14 7 6 -1.7064 -0.4433
14 7 7 1.3430 -0.4242
15 -2 0 1.2904 0.2626
15 -2 1 2.7058 0.0226
15 -1 0 2.5437 0.5086
15 -1 1 1.3244 0.4193
15 0 0 1.3122 0.2267
15 0 1 -3.2132 0.0078
15 1 0 -5.4083 -0.4717
15 2 1 -1.2012 -0.0860
15 2 4 2.9539 0.3034
15 2 5 -1.1326 0.3489
15 3 0 -3.6821 0.3392
15 3 1 -4.0827 0.2971
15 3 2 0.4102 0.4053
15 3 3 -0.8189 -0.1993
15 3 4 -1.4313 -0.2111
15 3 5 -3.3172 -0.2717
15 3 6 -0.0246 0.0765
15 4 1 3.2333 0.6115
15 4 2 2.7125 0.3817
15 4 4 -1.3464 0.0306
15 4 5 -4.9030 -0.0107
0 0 0 0.0 0.0
;
_shelx_fab_checksum              841
_olex2_exptl_crystal_mounting_method 'mitigen holder in oil'
_olex2_submission_special_instructions 'No special instructions were received'
